# Supplementary material for: Patients’ and health system’s delays in the diagnosis and treatment of new pulmonary tuberculosis patients in West Gojjam Zone, Northwest Ethiopia: a cross-sectional study
Source: BMC Infect Dis. 2016 Nov 11;16:673. doi: 10.1186/s12879-016-1995-z (PMC5106835; doi:10.1186/s12879-016-1995-z)
Supplement: Additional file 1: — Data set used for the article. The data set consists of 706 cases included in the study and the variables used in this article. (XLS 418 kb) [file 12879_2016_1995_MOESM1_ESM.xls]

## Sheet: Data set for the article_1
Patient code	Date pateint enrolled in the study ( The date is written in Ehiopian calender)	Patients' residence	Age	Marital status of the patient	Educational status of the patient	Average family monthly income of the patient	Occupation of the patient	Cough present	When the cough or other symptoms started	The first health care seeking action after onset of TB symptom	Formal healthcare provider the patient first visited after onset of symptoms	Distance from residence to the nearest health facility in minute	Sputum present	Is there blood in the sputum	Chest pain present	Fever present	Loss of body weight present	Night sweat present	Loss of appitite present	Date the patient examined first for the current disease at health facility	Date TB has detected	Date the anti- TB treatment started	Time interval from onset of TB symptoms until first visit to a formal health provider	Time after the patient visited by formal health provider until initiation of TB treatment	Time interval from onset of TB symptoms until anti-TB treatment began	Do you know the signs and symptoms of TB	Cough	Bloody sputum	Night sweat	Fever	Loss of body weight	Cause of TB	CanTB transmit from person to person	Is TB a curable disease	Do you think that you would be stigmatized because of TB	Types of TB	Date the intensive phase began	HIV sero-status
001	09/03/2006	R	48	M	1	5	5	Y	01/09/2005	5	2	30	N	NA	Y	Y	Y	Y	Y	5/09/2005	06/03/2006	09/03/2006	4	190	194	Y	M	NM	NM	NM	NM	I do not know	3	3	2	2	09/03/2006	2
002	22/04/2006	R	37	M	1	5	5	Y	30/04/2005	5	5	10	Y	N	Y	Y	Y	Y	Y	07/05/2005	21/04/2006	22/04/2006	7	351	358	N	NA	NA	NA	NA	NA	I do not know	1	1	2	2	22/04/2006	1
003	19/05/2006	R	40	M	1	5	5	Y	01/03/2005	5	2	60	Y	Y	Y	Y	Y	Y	Y	8/03/2005	15/05/2006	19/05/2006	7	437	444	Y	M	M	NM	NM	M	I do not know	1	1	2	2	19/05/2006	2
004	27/05/2006	R	42	M	1	5	5	Y	30/04/2006	5	5	90	Y	Y	Y	Y	N	Y	Y	03/05/2006	26/05/2006	27/05/2006	3	25	28	NH	NH	NH	NH	NH	NH	NH	NH	NH	2	2	27/05/2006	2
005	28/05/2006	R	60	M	1	5	5	Y	1/05/2004	4	2	120	Y	Y	Y	Y	Y	Y	Y	02/05/2005	27/05/2006	28/05/2006	365	392	757	NH	NH	NH	NH	NH	NH	NH	NH	NH	2	2	28/05/2006	2
006	15/06/2006	R	22	M	6	3	1	Y	01/06/2006	5	5	90	N	NA	Y	Y	N	N	Y	06/06/2006	15/06/2006	15/06/2006	5	10	15	Y	M	NM	NM	NM	M	Jerm	1	1	2	1	15/06/2006	2
007	24/07/2006	R	75	M	1	1	5	Y	08/07/2006	5	5	90	Y	N	N	N	N	N	Y	22/07/2006	23/07/2006	24/07/2006	14	3	17	NH	NH	NH	NH	NH	NH	NH	NH	NH	2	1	24/07/2006	2
008	25/07/2006	R	62	M	7	5	5	Y	30/03/2006	5	2	240	Y	Y	Y	Y	N	Y	Y	14/04/2006	25/07/2006	25/07/2006	14	102	116	N	NA	NA	NA	NA	NA	I do not know	1	1	2	2	25/07/2006	2
009	1/08/2006	R	52	M	1	1	5	Y	30/06/2006	5	1	120	N	NA	Y	Y	Y	Y	Y	16/07/2006	30/07/2006	1/08/2006	16	16	32	N	NA	NA	NA	NA	NA	I do not know	1	1	1	1	1/08/2006	2
010	10/09/2006	R	78	M	7	2	5	Y	01/12/2005	5	2	60	N	NA	Y	Y	Y	Y	Y	22/12/2005	7/09/2006	10/09/2006	21	264	285	N	NA	NA	NA	NA	NA	Cold air	1	1	2	2	10/09/2006	2
011	21/09/2006	R	72	M	7	5	5	Y	15/05/2006	5	5	180	N	NA	Y	Y	Y	Y	Y	06/06/2006	20/09/2006	21/09/2006	21	106	127	Y	M	NM	NM	NM	M	I do not know	1	1	2	2	21/09/2006	2
012	05/10/2006	R	25	D	3	3	6	Y	15/06/2006	4	2	120	Y	N	Y	Y	Y	Y	Y	12/09/2006	04/10/2006	05/10/2006	87	24	111	N	NA	NA	NA	NA	NA	I do not know	3	3	2	2	05/10/2006	2
013	12/01/2007	R	42	M	2	5	5	Y	10/10/2006	5	2	50	N	NA	N	Y	N	Y	Y	01/11/2006	09/01/2007	12/01/2007	21	77	98	N	NA	NA	NA	NA	NA	Cold air	1	1	2	2	12/01/2007	2
014	26/01/2007	R	40	M	7	5	5	Y	5/13/2006	2	5	120	N	NA	Y	Y	N	N	Y	25/01/2007	26/01/2007	26/01/2007	25	2	27	N	NA	NA	NA	NA	NA	I do not know	1	1	2	1	26/01/2007	1
015	29/01/2007	R	45	M	2	5	5	Y	07/01/2007	5	5	120	N	NA	Y	Y	N	Y	Y	27/01/2007	28/01/2007	29/01/2007	20	3	23	Y	M	NM	NM	NM	NM	I do not know	1	1	2	2	29/01/2007	2
016	05/02/2006	R	22	M	1	5	5	Y	24/01/2006	5	5	60	Y	Y	Y	Y	N	Y	Y	02/02/2006	04/02/2006	05/02/2006	8	4	12	N	NA	NA	NA	NA	NA	I do not know	1	1	2	1	05/02/2006	2
017	27/02/2006	R	45	W	1	2	6	Y	23/12/2005	2	5	10	Y	N	N	Y	Y	Y	N	25/02/2006	27/02/2006	27/02/2006	67	3	70	NH	NH	NH	NH	NH	NH	NH	NH	NH	2	1	27/02/2006	1
018	14/02/2006	U	28	M	4	3	7	Y	22/01/2006	5	5	30	N	NA	Y	Y	Y	Y	Y	04/02/2006	12/02/2006	14/02/2006	12	11	23	Y	M	NM	NM	NM	NM	I do not know	1	1	2	2	14/02/2006	2
019	29/02/2006	R	38	D	1	6	9	Y	29/09/2005	1	2	120	Y	Y	Y	Y	Y	Y	Y	24/02/2006	28/02/2006	29/02/2006	150	6	156	N	NA	NA	NA	NA	NA	I do not know	3	3	2	2	29/02/2006	1
020	05/03/2006	R	36	M	1	6	3	Y	23/01/2006	4	2	40	Y	Y	Y	Y	Y	Y	Y	03/03/2006	04/03/2006	05/03/2006	40	3	43	N	NA	NA	NA	NA	NA	I do not know	3	3	2	1	05/03/2006	1
021	12/03/2006	R	45	M	1	5	5	Y	10/04/2005	2	2	120	N	NA	Y	Y	Y	Y	Y	10/06/2005	11/03/2006	12/03/2006	61	277	338	N	NA	NA	NA	NA	NA	I do not know	3	3	3	1	12/03/2006	2
022	12/03/2006	U	26	M	1	6	3	Y	23/02/2006	5	2	10	Y	N	N	N	Y	Y	N	3/03/2006	11/03/2006	12/03/2006	10	10	20	Y	M	NM	NM	NM	NM	I do not know	1	1	2	1	12/03/2006	2
023	13/03/2006	U	16	S	4	6	4	Y	01/03/2006	5	4	10	N	NA	Y	Y	N	Y	Y	04/03/2006	12/03/2006	13/03/2006	3	10	13	Y	M	NM	NM	NM	M	Jerm	1	1	2	1	13/03/2006	2
024	19/03/2006	U	21	S	4	4	7	Y	22/02/2006	5	5	15	N	NA	Y	Y	Y	Y	N	14/03/2006	15/03/2006	19/03/2006	22	6	28	Y	M	NM	M	M	M	Cold air	1	1	2	2	19/03/2006	2
025	21/05/2006	R	58	M	1	4	5	Y	10/05/2006	2	3	120	Y	N	Y	Y	N	Y	N	20/05/2006	20/05/2006	21/05/2006	10	2	12	NH	NH	NH	NH	NH	NH	NH	NH	NH	3	2	21/05/2006	2
026	04/06/2006	U	27	S	6	5	1	Y	03/03/2006	5	2	30	Y	N	N	Y	Y	Y	Y	08/03/2006	03/06/2006	04/06/2006	5	87	92	Y	M	M	NM	M	M	TB patient	1	1	2	2	04/06/2006	1
027	12/06/2006	U	19	S	5	6	4	Y	12/03/2006	2	2	15	Y	N	Y	Y	Y	Y	Y	29/05/2006	11/06/2006	12/06/2006	77	14	91	Y	M	M	NM	NM	M	I do not know	1	1	2	1	12/06/2006	2
028	30/06/2006	R	40	W	1	5	5	Y	21/3/2006	4	5	60	N	NA	Y	Y	Y	Y	Y	21/05/2006	30/05/2006	30/06/2006	60	40	100	N	NA	NA	NA	NA	NA	I do not know	3	3	2	2	30/06/2006	2
029	9/07/2006	U	30	M	4	6	3	Y	15/06/2006	5	5	30	N	NA	N	N	Y	Y	Y	18/06/2006	8/07/2006	9/07/2006	3	22	25	Y	M	NM	NM	NM	NM	Cold air	1	1	2	2	9/07/2006	1
030	17/08/2006	U	20	S	7	6	6	Y	11/08/2006	5	5	10	N	NA	Y	Y	N	Y	N	14/08/2006	16/08/2006	17/08/2006	3	4	7	N	NA	NA	NA	NA	NA	Cold air	1	1	2	2	17/08/2006	2
031	30/07/2006	U	93	W	2	6	9	Y	27/04/2006	4	2	10	N	NA	Y	Y	Y	Y	Y	27/07/2006	30/07/2006	30/07/2006	90	4	94	Y	M	M	NM	NM	M	I do not know	1	1	2	2	30/07/2006	3
032	21/08/2006	U	20	S	4	6	4	Y	2/02/2006	2	5	30	Y	N	Y	Y	Y	Y	Y	7/08/2006	19/08/2006	21/08/2006	185	15	200	Y	M	NM	M	M	M	Bacteria	1	1	2	2	21/08/2006	2
033	01/09/2006	U	34	M	1	2	9	Y	03/05/2006	4	2	30	Y	N	Y	Y	Y	Y	Y	13/08/2006	28/08/2006	01/09/2006	100	19	119	Y	M	M	NM	NM	M	I do not know	1	3	1	2	01/09/2006	2
034	29/08/2006	U	38	M	4	5	7	Y	10/08/2006	2	5	10	N	NA	N	N	Y	Y	Y	26/08/2006	28/08/2006	29/08/2006	16	4	20	Y	M	NM	NM	NM	NM	Cold air	1	1	2	2	29/08/2006	1
035	08/09/2006	U	50	D	7	1	7	Y	19/05/2006	1	2	30	N	NA	Y	Y	Y	Y	Y	10/06/2006	06/09/2006	08/09/2006	21	89	110	N	NA	NA	NA	NA	NA	I do not know	3	3	3	2	08/09/2006	2
036	8/09/2006	U	33	M	1	1	5	Y	12/08/2006	5	5	15	Y	Y	N	Y	Y	N	N	7/09/2006	8/09/2006	8/09/2006	25	2	27	NH	NH	NH	NH	NH	NH	NH	NH	NH	2	1	8/09/2006	2
037	20/09/2006	R	30	M	2	5	5	Y	30/07/2006	4	5	15	Y	N	Y	Y	Y	Y	Y	5/09/2006	19/09/2006	20/09/2006	35	16	51	Y	M	NM	NM	NM	NM	I do not know	3	3	2	2	20/09/2006	2
038	28/09/2006	R	60	W	1	1	5	Y	30/05/2006	5	5	90	N	NA	Y	Y	Y	Y	Y	1/07/2006	26/09/2006	28/09/2006	31	88	119	NH	NH	NH	NH	NH	NH	NH	NH	NH	2	2	28/09/2006	2
039	7/10/2006	U	43	D	3	2	9	Y	10/09/2006	5	2	10	Y	N	N	Y	N	Y	N	5/10/2006	6/10/2006	7/10/2006	25	3	28	Y	M	NM	NM	NM	M	Cold air	1	1	2	1	7/10/2006	1
040	9/10/2006	U	16	S	4	6	4	Y	21/09/2006	5	2	20	Y	N	N	N	N	Y	Y	5/10/2006	6/10/2006	9/10/2006	14	5	19	Y	M	NM	NM	M	M	Cold air	1	1	1	1	9/10/2006	2
041	30/10/2006	R	18	S	4	6	4	Y	23/08/2006	1	1	60	Y	N	Y	Y	Y	Y	Y	30/08/2006	28/10/2006	30/10/2006	7	61	68	N	NA	NA	NA	NA	NA	I do not know	1	1	2	1	30/10/2006	2
042	02/11/2006	R	45	W	1	1	5	Y	5/09/2006	1	3	40	N	NA	Y	Y	Y	N	Y	30/10/2006	01/11/2006	02/11/2006	55	3	58	NH	NH	NH	NH	NH	NH	NH	NH	NH	2	2	02/11/2006	2
043	09/11/2006	U	48	M	3	1	7	Y	08/09/2006	4	3	20	N	NA	N	N	Y	Y	Y	7/11/2006	7/11/2006	09/11/2006	59	3	62	N	NA	NA	NA	NA	NA	I do not know	1	1	2	2	09/11/2006	1
044	15/11/2006	U	28	M	3	6	3	Y	28/10/2006	1	3	30	Y	N	Y	N	N	Y	Y	11/11/2006	14/11/2006	15/11/2006	13	5	18	Y	M	M	NM	NM	NM	I do not know	1	1	2	1	15/11/2006	1
045	16/11/2006	U	46	S	3	2	6	Y	20/10/2006	1	2	30	Y	Y	Y	Y	Y	N	N	14/11/2006	15/11/2006	16/11/2006	24	3	27	Y	M	M	NM	NM	NM	Cold air	1	1	2	1	16/11/2006	1
046	16/11/2006	U	60	W	1	1	6	Y	23/10/2006	5	2	10	Y	Y	Y	Y	Y	Y	Y	14/11/2006	15/11/2006	16/11/2006	21	3	24	NH	NH	NH	NH	NH	NH	NH	NH	NH	2	1	16/11/2006	2
047	24/11/2006	U	18	S	5	6	4	Y	21/11/2006	5	2	10	Y	N	N	N	N	Y	Y	22/11/2006	23/11/2006	24/11/2006	1	3	4	Y	M	NM	NM	NM	M	Bacteria	1	1	1	1	24/11/2006	2
048	3/12/2006	R	60	M	1	3	5	Y	15/11/2006	1	2	40	Y	N	N	Y	Y	Y	Y	1/12/2006	2/12/2006	3/12/2006	16	3	19	NH	NH	NH	NH	NH	NH	NH	NH	NH	2	1	3/12/2006	2
049	11/12/2006	U	24	S	4	6	4	Y	25/11/2006	2	2	10	N	NA	Y	N	N	N	Y	2/12/2006	10/12/2006	11/12/2006	7	10	17	Y	M	NM	NM	NM	M	Cold air	1	1	2	1	11/12/2006	2
050	07/1/2007	R	65	M	1	1	5	Y	30/11/2006	5	2	60	Y	Y	Y	Y	Y	Y	Y	05/1/2007	06/1/2007	07/1/2007	40	3	43	NH	NH	NH	NH	NH	NH	NH	NH	NH	2	1	07/1/2007	2
051	05/02/2007	U	24	S	4	1	6	Y	30/01/2007	5	2	30	Y	Y	N	Y	N	Y	Y	04/02/2007	05/02/2007	05/02/2007	4	2	6	Y	M	NM	NM	NM	NM	Cold air	1	1	2	1	05/02/2007	2
052	28/02/2007	U	25	M	4	5	6	Y	22/02/2007	5	2	25	Y	Y	N	N	N	Y	Y	25/02/2007	27/02/2007	28/02/2007	3	4	7	Y	M	M	NM	NM	NM	Cold air	1	1	2	1	28/02/2007	2
053	6/02/2006	R	22	S	4	5	5	Y	28/03/2005	4	2	120	Y	N	Y	Y	Y	Y	Y	5/02/2006	5/02/2006	6/02/2006	312	2	314	NH	NH	NH	NH	NH	NH	NH	NH	NH	2	1	6/02/2006	2
054	06/02/2006	R	38	M	1	5	5	Y	05/09/2005	2	2	90	N	NA	Y	Y	Y	Y	Y	05/11/2005	05/02/2006	06/02/2006	60	97	157	N	NA	NA	NA	NA	NA	I do not know	3	3	2	2	06/02/2006	2
055	26/03/2006	R	30	M	1	1	5	Y	10/03/2006	5	4	180	N	NA	N	N	N	N	N	17/03/2006	24/03/2006	26/03/2006	7	10	17	NH	NH	NH	NH	NH	NH	NH	NH	NH	1	2	26/03/2006	2
056	16/04/2006	U	37	M	1	6	8	Y	14/02/2006	4	2	20	Y	N	Y	N	Y	Y	Y	19/03/2006	15/04/2006	16/04/2006	35	28	63	NH	NH	NH	NH	NH	NH	NH	NH	NH	2	1	16/04/2006	1
057	17/04/2006	R	39	M	1	5	5	Y	21/11/2005	1	2	40	N	NA	Y	Y	Y	Y	Y	16/04/2006	16/04/2006	17/04/2006	150	2	152	Y	M	NM	NM	NM	M	I do not know	1	1	2	2	17/04/2006	2
058	23/04/2006	U	32	M	7	5	3	Y	03/04/2006	2	3	20	Y	N	Y	Y	Y	Y	Y	21/04/2006	21/04/2006	23/04/2006	18	3	21	Y	M	NM	NM	NM	NM	Cold air	1	1	2	2	23/04/2006	1
059	06/05/2006	R	45	M	1	5	5	Y	30/01/2006	2	3	30	Y	N	Y	N	N	Y	Y	22/04/2006	05/05/2006	06/05/2006	82	15	97	NH	NH	NH	NH	NH	NH	NH	NH	NH	2	2	06/05/2006	2
060	7/05/2006	U	60	M	1	6	8	Y	07/12/2005	4	2	60	Y	N	Y	Y	Y	Y	Y	1/02/2006	6/05/2006	7/05/2006	59	97	156	Y	M	M	NM	NM	M	Cold air	1	1	2	1	7/05/2006	2
061	7/05/2006	U	33	D	1	6	6	Y	04/09/2005	2	2	30	N	NA	Y	Y	Y	Y	N	2/01/2006	6/05/2006	7/05/2006	123	126	249	N	NA	NA	NA	NA	NA	I do not know	1	1	2	2	7/05/2006	1
062	09/05/2006	U	24	S	6	5	1	Y	23/04/2006	2	5	10	N	NA	Y	N	Y	N	Y	07/05/2006	07/05/2006	09/05/2006	14	3	17	Y	M	NM	NM	NM	NM	Cold air	1	1	2	2	09/05/2006	2
063	21/05/2006	R	55	M	1	5	5	Y	24/04/2006	5	5	30	Y	Y	N	N	Y	Y	Y	26/04/2006	16/05/2006	21/05/2006	2	26	28	N	NA	NA	NA	NA	NA	I do not know	1	1	2	2	21/05/2006	2
064	01/02/2006	U	27	M	4	6	8	Y	11/01/2006	4	5	20	Y	N	N	Y	Y	Y	Y	22/01/2006	30/01/2006	01/02/2006	11	10	21	Y	M	NM	NM	NM	M	I do not know	1	1	2	2	01/02/2006	1
065	27/02/2006	U	27	M	6	5	1	Y	03/02/2006	5	2	10	N	NA	Y	Y	Y	N	Y	5/02/2006	26/02/2006	27/02/2006	2	23	25	Y	M	M	M	M	M	Cold air	1	1	2	1	27/02/2006	2
066	28/05/2006	U	35	M	1	4	3	Y	01/05/2006	5	5	20	Y	N	Y	N	Y	Y	N	22/05/2006	22/05/2006	28/05/2006	21	7	28	NH	NH	NH	NH	NH	NH	NH	NH	NH	2	2	28/05/2006	1
067	30/05/2006	U	65	M	1	6	9	Y	28/03/2006	4	5	30	N	NA	N	Y	Y	Y	N	27/05/2006	29/05/2006	30/05/2006	59	4	63	NH	NH	NH	NH	NH	NH	NH	NH	NH	2	1	30/05/2006	2
068	12/06/2006	U	29	M	1	6	6	Y	21/05/2006	5	2	30	N	NA	Y	N	Y	Y	Y	25/05/2006	11/06/2006	12/06/2006	4	18	22	NH	NH	NH	NH	NH	NH	NH	NH	NH	2	2	12/06/2006	1
069	26/06/2006	R	68	M	1	5	5	Y	29/04/2006	3	5	120	Y	N	Y	Y	Y	Y	Y	24/06/2006	25/06/2006	26/06/2006	55	3	58	N	NA	NA	NA	NA	NA	I do not know	3	3	2	1	26/06/2006	2
070	27/06/2006	R	47	M	1	5	5	Y	28/05/2006	5	2	150	Y	N	Y	N	N	Y	Y	29/05/2006	23/06/2006	27/06/2006	1	29	30	NH	NH	NH	NH	NH	NH	NH	NH	NH	2	1	27/06/2006	2
071	1/07/2006	R	35	M	1	6	6	Y	21/04/2006	2	3	60	N	NA	Y	N	Y	Y	Y	28/06/2006	29/06/2006	1/07/2006	67	4	71	NH	NH	NH	NH	NH	NH	NH	NH	NH	2	2	1/07/2006	1
072	2/07/2006	R	55	M	1	5	5	Y	28/12/2005	5	5	60	Y	N	Y	Y	Y	Y	Y	5/01/2006	2/07/2006	2/07/2006	12	178	190	NH	NH	NH	NH	NH	NH	NH	NH	NH	2	2	2/07/2006	1
073	04/07/2006	U	45	M	1	5	1	Y	8/06/2006	1	5	30	N	NA	N	N	Y	N	Y	03/07/2006	03/07/2006	04/07/2006	25	2	27	NH	NH	NH	NH	NH	NH	NH	NH	NH	2	1	04/07/2006	2
074	11/08/2006	R	24	M	6	5	1	Y	14/07/2006	5	5	25	N	NA	N	N	Y	Y	Y	16/07/2006	09/08/2006	11/08/2006	2	26	28	Y	M	NM	M	NM	M	I do not know	1	1	2	2	11/08/2006	2
075	16/08/2006	U	25	S	6	5	1	Y	15/07/2006	1	3	60	Y	N	Y	N	Y	N	Y	21/07/2006	15/08/2006	16/08/2006	6	26	32	Y	M	NM	NM	M	M	I do not know	1	1	2	1	16/08/2006	2
076	25/10/2006	R	25	M	1	5	5	Y	4/10/2006	2	5	120	N	NA	Y	N	Y	N	Y	24/10/2006	24/10/2006	25/10/2006	20	2	22	NH	NH	NH	NH	NH	NH	NH	NH	NH	2	2	25/10/2006	2
077	15/12/2006	R	40	M	3	5	5	Y	08/12/2006	5	5	120	Y	N	N	N	N	N	N	13/12/2006	14/12/2006	15/12/2006	5	3	8	Y	M	NM	NM	NM	M	I do not know	1	1	2	1	15/12/2006	2
078	30/12/2006	U	21	S	6	2	7	Y	17/11/2006	1	2	15	Y	N	Y	Y	Y	Y	Y	22/11/2006	28/12/2006	30/12/2006	5	39	44	Y	M	NM	NM	NM	NM	I do not know	1	1	1	1	30/12/2006	2
079	01/09/2006	U	36	M	5	5	1	Y	02/08/2006	5	2	30	Y	N	N	N	Y	N	N	08/08/2006	20/08/2006	01/09/2006	6	24	30	Y	M	NM	M	NM	M	I do not know	1	1	2	2	01/09/2006	1
080	4/10/2006	U	34	M	1	3	6	Y	10/05/2006	4	2	10	N	NA	Y	Y	Y	Y	N	19/07/2006	2/10/2006	4/10/2006	69	76	145	NH	NH	NH	NH	NH	NH	NH	NH	NH	2	2	4/10/2006	2
081	26/07/2006	R	42	M	1	5	5	Y	04/07/2006	5	2	80	Y	N	Y	Y	Y	Y	N	9/07/2006	24/07/2006	26/07/2006	5	18	23	Y	M	NM	NM	NM	M	I do not know	1	1	2	1	26/07/2006	2
082	30/05/2006	U	24	S	3	6	8	Y	07/05/2006	5	5	15	N	NA	N	N	N	Y	Y	14/05/2006	29/05/2006	30/05/2006	7	17	24	N	NA	NA	NA	NA	NA	I do not know	3	3	2	1	30/05/2006	2
083	28/01/2007	R	60	M	2	1	5	Y	21/11/2006	5	2	30	Y	N	N	N	N	N	Y	11/12/2006	27/01/2007	28/01/2007	20	53	73	N	NA	NA	NA	NA	NA	I do not know	3	3	2	1	28/01/2007	2
084	08/01/2007	U	53	M	1	3	6	Y	05/09/2006	5	2	15	Y	N	Y	Y	Y	Y	Y	20/09/2006	07/01/2007	08/01/2007	15	114	129	NH	NH	NH	NH	NH	NH	NH	NH	NH	1	2	08/01/2007	2
085	13/02/2006	U	43	W	7	6	6	Y	12/08/2005	1	4	10	Y	Y	Y	Y	Y	Y	Y	11/12/2005	12/02/2006	13/02/2006	119	68	187	Y	M	NM	NM	NM	NM	I do not know	3	3	2	1	13/02/2006	1
086	09/03/2006	U	22	S	4	5	1	Y	10/01/2006	5	4	30	Y	N	Y	Y	Y	Y	Y	13/01/2006	05/03/2006	09/03/2006	3	57	60	Y	M	M	NM	NM	NM	Cold air	1	1	2	1	09/03/2006	2
087	13/05/2006	U	31	M	3	1	7	Y	01/01/2006	5	4	40	Y	N	Y	Y	Y	Y	Y	21/01/2006	12/05/2006	13/05/2006	20	113	133	Y	M	NM	NM	M	M	Cold air	1	1	2	2	13/05/2006	1
088	1/04/2006	R	15	S	4	6	4	Y	5/10//2005	2	2	20	N	NA	Y	Y	Y	Y	Y	30/01/2006	30/03/2006	1/04/2006	120	62	182	N	NA	NA	NA	NA	NA	I do not know	1	1	2	2	1/04/2006	2
089	04/04/2006	R	28	M	4	5	5	Y	01/02/2006	2	4	90	N	NA	Y	Y	Y	N	N	01/03/2006	01/04/2006	04/04/2006	30	34	64	N	NA	NA	NA	NA	NA	I do not know	3	3	2	1	04/04/2006	2
090	16/03/2006	U	30	S	3	5	7	Y	10/03/2005	2	3	15	Y	N	Y	Y	Y	Y	Y	10/04/2005	13/03/2006	16/03/2006	30	342	372	Y	M	M	NM	M	NM	Cold air	1	1	2	2	16/03/2006	3
091	25/03/2006	U	25	S	6	6	8	Y	30/10/2005	5	3	20	N	NA	Y	Y	Y	Y	Y	4/11/2005	24/03/2006	25/03/2006	4	147	151	Y	M	NM	NM	M	M	I do not know	1	1	2	2	25/03/2006	2
092	11/04/2006	R	22	M	2	5	5	Y	06/09/2005	5	4	40	Y	N	Y	Y	Y	Y	Y	21/09/2005	10/04/2006	11/04/2006	15	206	221	Y	M	NM	NM	NM	M	Cold air	1	1	2	1	11/04/2006	2
093	21/05/2006	U	20	S	2	6	6	Y	02/09/2005	4	3	40	Y	Y	Y	N	N	Y	Y	02/10/2005	21/05/2006	21/05/2006	30	235	265	Y	M	NM	NM	NM	M	Cold air	1	1	2	1	21/05/2006	1
094	11/06/2006	U	30	M	2	6	6	Y	19/05/2006	5	3	30	Y	N	N	N	Y	Y	Y	07/06/2006	10/06/2006	11/06/2006	18	5	23	N	NA	NA	NA	NA	NA	Cold air	2	3	2	1	11/06/2006	2
095	11/07/2006	U	27	S	6	5	1	Y	14/02/2006	5	3	10	N	NA	Y	Y	N	Y	Y	15/02/2006	11/07/2006	11/07/2006	1	147	148	Y	M	NM	NM	NM	NM	I do not know	1	1	2	2	11/07/2006	2
096	29/07/2007	U	24	S	6	6	4	Y	03/08/2006	2	5	30	N	NA	Y	Y	Y	Y	Y	03/10/2006	28/07/2007	29/07/2007	60	302	362	Y	M	NM	NM	NM	NM	I do not know	1	1	1	2	29/07/2007	2
097	1/08/2006	U	30	D	1	6	6	Y	30/05/2006	5	3	20	N	NA	Y	Y	Y	Y	Y	02/06/2006	1/08/2006	1/08/2006	2	60	62	N	NA	NA	NA	NA	NA	I do not know	3	3	2	2	1/08/2006	2
098	07/08/2006	U	20	S	6	5	1	Y	07/07/2006	5	3	30	Y	N	Y	Y	Y	Y	Y	14/07/2006	06/08/2006	07/08/2006	7	24	31	Y	M	NM	M	NM	M	Bacteria	1	1	2	1	07/08/2006	2
099	24/08/2006	U	30	M	1	6	3	Y	02/05/2006	4	5	30	Y	Y	Y	Y	Y	Y	Y	07/06/2006	24/08/2006	24/08/2006	35	78	113	N	NA	NA	NA	NA	NA	I do not know	3	3	2	1	24/08/2006	2
100	30/08/2006	U	18	S	2	6	4	N	30/01/2006	5	4	20	N	NA	Y	Y	Y	Y	Y	30/02/2006	29/08/2006	30/08/2006	30	181	211	N	NA	NA	NA	NA	NA	Cold air	1	1	2	2	30/08/2006	2
101	1/09/2006	U	43	M	1	6	3	Y	16/01/2006	5	4	10	Y	N	Y	Y	Y	Y	Y	17/01/2006	1/09/2006	1/09/2006	1	225	226	N	NA	NA	NA	NA	NA	I do not know	3	3	2	2	1/09/2006	2
102	14/09/2006	U	23	D	3	6	6	Y	19/04/2006	5	3	10	Y	N	Y	Y	Y	Y	Y	22/04/2006	14/09/2006	14/09/2006	3	143	146	N	NA	NA	NA	NA	NA	I do not know	3	3	3	1	14/09/2006	1
103	24/08/2006	U	65	M	7	1	9	Y	15/01/2006	5	5	15	Y	N	Y	Y	Y	Y	Y	22/01/2006	24/08/2006	24/08/2006	7	213	220	N	NA	NA	NA	NA	NA	Cold air	1	1	2	1	24/08/2006	2
104	19/09/2006	U	30	S	1	6	6	Y	30/06/2006	2	2	10	Y	N	Y	N	Y	Y	Y	15/07/2006	19/09/2006	19/09/2006	15	65	80	NH	NH	NH	NH	NH	NH	NH	NH	NH	2	1	19/09/2006	2
105	17/7/2006	U	30	S	6	5	1	Y	25/04/2006	5	4	10	Y	N	Y	Y	Y	Y	Y	12/07/2006	16/7/2006	17/7/2006	77	6	83	Y	M	NM	NM	M	NM	I do not know	1	1	2	1	17/7/2006	2
106	08/01/2007	U	78	M	1	6	8	Y	1/11/2006	5	2	20	N	NA	N	N	N	Y	N	5/11/2006	7/01/2007	08/01/2007	4	69	73	N	NA	NA	NA	NA	NA	I do not know	3	3	2	2	08/01/2007	3
107	05/02/2007	R	16	S	4	6	4	Y	29/05/2006	4	2	60	N	NA	Y	Y	Y	Y	Y	03/02/2007	04/02/2007	05/02/2007	249	3	252	NH	NH	NH	NH	NH	NH	NH	NH	NH	2	1	05/02/2007	2
108	29/02/2007	U	27	D	4	6	6	Y	26/01/2007	5	3	15	Y	N	Y	Y	N	Y	Y	27/01/2007	28/02/2007	29/02/2007	1	33	34	Y	M	NM	NM	NM	NM	Cold air	1	1	2	1	29/02/2007	1
109	29/02/2007	U	59	D	6	5	1	Y	7/11/2006	5	2	10	Y	N	Y	Y	Y	Y	Y	2/12/2006	28/02/2007	29/02/2007	25	93	118	Y	M	NM	NM	M	M	Bacteria	1	1	2	2	29/02/2007	2
110	22/02/2006	U	32	M	7	1	7	Y	09/2/2006	5	2	10	Y	N	Y	Y	Y	Y	Y	20/02/2006	22/02/2006	22/02/2006	11	3	14	Y	M	NM	NM	NM	NM	I do not know	1	1	2	1	22/02/2006	2
111	22/02/2006	U	27	D	4	1	7	Y	15/01/2006	5	5	10	Y	Y	Y	Y	Y	Y	Y	30/01/2006	21/02/2006	22/02/2006	15	23	38	N	NA	NA	NA	NA	NA	I do not know	3	3	2	1	22/02/2006	2
112	10/04/2006	R	25	S	4	3	5	Y	25/08/2005	5	5	60	Y	Y	Y	Y	Y	Y	Y	2/09/2005	9/04/2006	10/04/2006	7	224	231	Y	M	NM	M	NM	M	I do not know	1	1	2	1	10/04/2006	2
113	23/04/2006	R	75	W	1	6	9	Y	25/02/2006	1	2	30	Y	Y	Y	Y	Y	Y	Y	25/03/2006	23/04/2006	23/04/2006	30	29	59	NH	NH	NH	NH	NH	NH	NH	NH	NH	2	1	23/04/2006	2
114	23/05/2006	R	60	M	1	4	5	Y	05/05/2005	5	2	15	Y	N	Y	Y	Y	Y	Y	19/05/2005	21/05/2006	23/05/2006	14	370	384	N	NA	NA	NA	NA	NA	I do not know	3	3	2	2	23/05/2006	2
115	29/05/2006	R	25	D	3	6	6	Y	5/07/2005	1	2	30	Y	Y	Y	Y	Y	Y	Y	27/12/2005	27/05/2006	29/05/2006	172	158	330	N	NA	NA	NA	NA	NA	I do not know	3	3	2	1	29/05/2006	2
116	07/06/2006	R	45	S	1	5	3	Y	27/04/2006	5	2	10	Y	N	Y	Y	Y	Y	Y	1/05/2006	7/06/2006	07/06/2006	4	37	41	N	NA	NA	NA	NA	NA	I do not know	3	3	2	1	07/06/2006	2
117	27/06/2006	R	35	M	1	4	5	Y	16/04/2006	5	2	90	N	NA	Y	Y	Y	Y	Y	1/05/2006	26/06/2006	27/06/2006	15	57	72	N	NA	NA	NA	NA	NA	I do not know	2	3	2	2	27/06/2006	2
118	11/07/2006	R	18	S	3	6	8	Y	03/12/2005	5	2	20	Y	N	Y	Y	Y	Y	Y	10/12/2005	04/07/2006	11/07/2006	7	217	224	N	NA	NA	NA	NA	NA	I do not know	1	1	2	2	11/07/2006	2
119	22/08/2006	R	22	S	4	3	5	Y	15/02/2006	4	5	60	Y	Y	Y	Y	Y	Y	Y	15/04/2006	21/08/2006	22/08/2006	60	128	188	N	M	NM	NM	NM	M	Cold air	1	1	2	2	22/08/2006	2
120	13/10/2006	R	20	S	2	5	7	Y	16/01/2006	5	2	10	Y	N	Y	Y	Y	Y	Y	26/1/2006	12/10/2006	13/10/2006	10	258	268	Y	M	NM	NM	NM	NM	I do not know	1	1	1	1	13/10/2006	2
121	22/10/2006	R	30	M	1	2	5	Y	16/04/2006	4	3	90	Y	Y	Y	Y	Y	Y	Y	12/05/2006	19/10/2006	22/10/2006	26	161	187	N	NA	NA	NA	NA	NA	Cold air	1	3	2	1	22/10/2006	2
122	01/11/2006	R	22	S	3	4	1	Y	15/09/2006	5	5	30	Y	N	Y	Y	Y	Y	Y	22/09/2006	28/10/2006	01/11/2006	7	40	47	Y	M	NM	NM	NM	NM	I do not know	1	1	2	2	01/11/2006	2
123	30/01/2006	R	45	M	1	5	5	Y	27/08/2005	5	2	60	Y	N	Y	Y	Y	N	Y	11/09/2005	29/01/2006	30/01/2006	14	145	159	Y	M	NM	NM	NM	M	Cold air	1	1	1	2	30/01/2006	2
124	08/02/2006	U	50	W	1	5	5	Y	10/01/2006	5	4	90	Y	N	Y	Y	N	Y	Y	01/02/2006	07/02/2006	08/02/2006	21	8	29	Y	M	NM	NM	NM	NM	I do not know	1	1	2	2	08/02/2006	2
125	13/02/2006	U	25	S	7	6	6	Y	10/10/2005	5	2	30	Y	N	Y	Y	Y	N	Y	24/10/2005	11/02/2006	13/02/2006	14	115	129	N	NA	NA	NA	NA	NA	Cold air	1	1	2	1	13/02/2006	2
126	26/02/2006	R	58	M	1	5	5	Y	01/12/2005	4	5	60	Y	Y	Y	N	Y	Y	Y	26/01/2006	25/02/2006	26/02/2006	60	31	91	N	NA	NA	NA	NA	NA	Cold air	3	3	2	2	26/02/2006	2
127	17/03/2006	U	22	M	3	6	8	Y	15/01/2006	5	2	60	Y	Y	N	Y	Y	Y	Y	30/01/2006	16/03/2006	17/03/2006	15	48	63	N	NA	NA	NA	NA	NA	I do not know	1	1	2	1	17/03/2006	2
128	17/03/2006	U	56	D	1	1	5	Y	15/12/2005	5	2	20	Y	Y	Y	Y	Y	Y	Y	22/12/2005	13/03/2006	17/03/2006	7	91	98	N	NA	NA	NA	NA	NA	I do not know	3	3	2	2	17/03/2006	2
129	16/03/2006	U	55	D	1	6	3	Y	01/03/2006	5	5	30	N	NA	N	N	N	N	N	6/03/2006	15/03/2006	16/03/2006	5	11	16	NH	NH	NH	NH	NH	NH	NH	NH	NH	2	2	16/03/2006	2
130	28/04/2006	R	20	D	1	6	8	Y	15/08/2005	5	3	180	Y	Y	Y	Y	Y	Y	Y	22/08/2005	25/04/2006	28/04/2006	7	252	259	N	NA	NA	NA	NA	NA	Cold air	3	3	1	2	28/04/2006	3
131	06/05/2006	R	22	M	1	6	6	Y	10/04/2006	5	5	10	Y	Y	N	Y	Y	Y	Y	17/04/2006	03/05/2006	06/05/2006	7	20	27	Y	M	NM	NM	NM	NM	Cold air	1	1	2	2	06/05/2006	2
132	9/07/2006	R	35	M	1	5	5	Y	01/07/2006	5	3	120	N	NA	Y	Y	N	Y	Y	2/07/2006	8/07/2006	9/07/2006	1	8	9	Y	M	NM	NM	NM	NM	Cold air	1	1	2	2	9/07/2006	2
133	05/07/2006	R	60	W	1	5	5	Y	6/06/2006	5	5	180	Y	N	Y	Y	Y	Y	Y	23/06/2006	04/07/2006	05/07/2006	17	13	30	NH	NH	NH	NH	NH	NH	NH	NH	NH	2	2	05/07/2006	2
134	17/07/2006	R	50	W	1	2	5	Y	28/06/2006	5	3	120	Y	Y	Y	N	Y	Y	Y	10/07/2006	16/07/2006	17/07/2006	12	8	20	Y	M	NM	NM	NM	NM	I do not know	1	1	2	2	17/07/2006	2
135	18/07/2006	U	18	M	4	6	4	Y	18/05/2006	5	5	20	Y	Y	Y	Y	Y	Y	Y	2/06/2006	16/07/2006	18/07/2006	14	47	61	Y	M	NM	NM	NM	M	Cold air	1	1	2	1	18/07/2006	2
136	27/07/2006	U	30	M	6	5	1	Y	17/05/2006	5	2	60	Y	N	Y	N	N	Y	Y	18/06/2006	26/07/2006	27/07/2006	31	40	71	Y	M	NM	NM	M	M	I do not know	1	1	2	2	27/07/2006	2
137	03/08/2006	U	25	M	3	6	6	Y	1/06/2006	2	5	30	Y	N	Y	Y	Y	Y	Y	16/06/2006	02/08/2006	03/08/2006	15	48	63	Y	M	NM	NM	NM	NM	Cold air	1	1	2	1	03/08/2006	1
138	04/09/2006	R	42	M	1	5	5	Y	10/08/2006	5	5	120	N	NA	Y	N	Y	Y	Y	15/08/2006	02/09/2006	04/09/2006	5	20	25	NH	NH	NH	NH	NH	NH	NH	NH	NH	2	2	04/09/2006	2
139	15/08/2006	R	27	S	3	5	5	Y	27/06/2006	5	2	20	Y	N	Y	N	Y	Y	Y	29/06/2006	14/08/2006	15/08/2006	2	47	49	NH	NH	NH	NH	NH	NH	NH	NH	NH	2	1	15/08/2006	2
140	22/08/2006	R	38	D	1	5	5	N	30/07/2006	5	5	60	N	NA	Y	Y	N	Y	N	15/08/2006	17/08/2006	22/08/2006	15	8	23	Y	M	NM	NM	NM	NM	Cold air	1	1	2	2	22/08/2006	2
141	23/09/2006	U	18	S	4	6	4	Y	5/08/2006	2	2	10	Y	N	N	N	Y	Y	Y	19/08/2006	22/09/2006	23/09/2006	14	35	49	N	NA	NA	NA	NA	NA	I do not know	1	1	2	2	23/09/2006	2
142	25/09/2006	U	28	S	6	5	1	Y	12/08/2006	5	5	15	Y	N	Y	Y	N	Y	Y	19/08/2006	24/09/2006	25/09/2006	7	37	44	Y	M	NM	M	NM	NM	Cold air	1	1	2	1	25/09/2006	2
143	22/09/2006	R	26	D	4	6	6	Y	30/07/2006	5	2	40	N	NA	N	N	Y	Y	N	14/08/2006	01/09/2006	22/09/2006	14	39	53	Y	M	NM	NM	NM	NM	Cold air	1	1	2	2	22/09/2006	2
144	05/11/2006	U	30	D	3	6	8	Y	01/09/2006	5	3	60	Y	N	N	Y	Y	Y	Y	15/09/2006	04/11/2006	05/11/2006	14	51	65	NH	NH	NH	NH	NH	NH	NH	NH	NH	2	2	05/11/2006	1
145	24/11/2006	R	45	M	2	3	5	Y	30/10/2006	5	2	60	Y	N	Y	N	Y	Y	Y	1/11/2006	23/11/2006	24/11/2006	1	24	25	Y	M	NM	NM	NM	NM	Cold air	3	3	2	2	24/11/2006	2
146	01/12/2006	U	38	M	1	6	3	Y	5/09/2006	4	5	60	Y	Y	Y	Y	Y	Y	Y	05/11/2006	30/11/2006	01/12/2006	60	27	87	Y	M	NM	NM	NM	NM	Cold air	1	1	2	1	01/12/2006	1
147	08/12/2006	R	20	S	5	6	4	Y	15/11/2006	5	2	120	N	NA	Y	N	Y	Y	Y	21/11/2006	07/12/2006	08/12/2006	6	18	24	Y	M	NM	NM	NM	NM	Cold air	1	1	2	2	08/12/2006	2
148	10/12/2006	U	35	M	1	5	5	Y	7/11/2006	5	4	30	Y	N	Y	N	Y	N	Y	08/12/2006	09/12/2006	10/12/2006	31	3	34	NH	NH	NH	NH	NH	NH	NH	NH	NH	2	1	10/12/2006	1
149	26/10/2006	U	50	M	1	3	5	Y	7/10/2006	5	3	240	Y	Y	Y	N	Y	Y	Y	22/10/2006	25/10/2006	26/10/2006	15	5	20	N	NA	NA	NA	NA	NA	Cold air	1	1	2	2	26/10/2006	2
150	07/12/2006	R	18	S	2	6	8	Y	10/10/2006	3	4	120	N	NA	Y	N	Y	Y	N	4/11/2006	5/12/2006	07/12/2006	24	34	58	Y	M	NM	NM	NM	NM	Cold air	1	1	2	2	07/12/2006	2
151	28/12/2006	R	24	S	3	2	6	Y	10/11/2006	5	2	60	N	NA	N	N	Y	Y	Y	20/11/2006	27/12/2006	28/12/2006	10	39	49	Y	M	NM	NM	NM	M	Cold air	3	3	2	2	28/12/2006	2
152	08/01/2007	U	20	S	2	3	6	Y	10/10/2006	5	5	30	Y	N	N	Y	N	Y	Y	25/10/2006	06/01/2007	08/01/2007	15	79	94	Y	M	NM	M	NM	NM	Cold air	1	1	2	1	08/01/2007	3
153	04/02/2007	R	30	M	1	5	5	Y	16/01/2007	5	5	90	Y	N	Y	Y	N	Y	Y	21/01/2007	1/02/2007	04/02/2007	5	14	19	Y	M	NM	M	NM	NM	I do not know	1	1	2	2	04/02/2007	2
154	11/02/2007	U	60	M	1	6	8	Y	17/12/2006	5	2	15	N	NA	Y	N	Y	Y	Y	10/01/2007	10/02/2007	11/02/2007	28	32	60	NH	NH	NH	NH	NH	NH	NH	NH	NH	2	2	11/02/2007	2
155	15/02/2006	R	25	M	7	5	5	Y	10/5/2005	4	2	60	N	NA	Y	Y	Y	Y	Y	10/10/2005	14/02/2006	15/02/2006	150	131	281	Y	M	NM	NM	M	NM	Cold air	1	1	2	2	15/02/2006	2
156	15/02/2006	R	24	M	4	2	7	Y	10/11/2005	3	5	20	Y	Y	Y	Y	Y	Y	Y	25/12/2005	14/02/2006	15/02/2006	45	56	101	Y	M	NM	NM	NM	NM	Cold air	1	1	1	1	15/02/2006	2
157	2/02/2006	U	25	S	4	2	9	Y	10/01/2006	5	5	10	Y	Y	Y	N	Y	Y	Y	17/1/2006	30/1/2006	2/02/2006	7	16	23	Y	M	NM	NM	NM	M	I do not know	1	1	1	1	2/02/2006	2
158	21/03/2006	U	20	S	4	3	7	Y	10/02/2005	5	2	20	Y	Y	Y	Y	Y	Y	Y	17/02/2005	20/03/2006	21/03/2006	7	400	407	Y	M	NM	NM	NM	NM	I do not know	1	1	2	1	21/03/2006	2
159	26/03/2006	R	23	S	4	4	5	Y	20/01/2006	5	2	60	Y	Y	N	Y	Y	Y	Y	27/01/2006	24/03/2006	26/03/2006	7	60	67	Y	M	NM	NM	NM	NM	Cold air	1	1	2	1	26/03/2006	2
160	21/05/2006	U	21	S	2	1	6	Y	25/04/2006	2	2	15	Y	N	Y	N	N	Y	Y	15/05/2006	20/05/2006	21/05/2006	20	7	27	Y	M	NM	NM	NM	NM	I do not know	1	1	2	1	21/05/2006	2
161	13/06/2006	R	50	W	1	5	5	Y	06/10/2004	1	3	60	Y	Y	Y	Y	Y	Y	Y	10/05/2005	07/06/2006	13/06/2006	219	399	618	N	NA	NA	NA	NA	NA	Cold air	3	3	2	2	13/06/2006	2
162	26/06/2006	R	15	S	5	6	8	Y	10/01/2004	4	2	90	Y	N	Y	Y	N	Y	Y	10/06/2004	25/06/2006	26/06/2006	150	747	897	N	NA	NA	NA	NA	NA	Cold air	3	3	2	1	26/06/2006	2
163	29/06/2006	R	63	M	1	5	5	Y	15/12/2005	2	2	90	Y	N	Y	Y	Y	N	Y	25/04/2006	28/06/2006	29/06/2006	135	65	200	N	NA	NA	NA	NA	NA	Cold air	3	3	2	1	29/06/2006	2
164	13/07/2006	U	25	M	2	6	8	Y	20/12/2004	5	5	20	Y	N	Y	Y	Y	Y	Y	05/01/2005	11/07/2006	13/07/2006	20	554	574	Y	M	NM	NM	NM	NM	I do not know	1	1	2	1	13/07/2006	1
165	17/07/2006	R	18	S	3	5	5	Y	30/10/2005	4	2	30	Y	Y	Y	Y	Y	Y	Y	15/04/2006	16/07/2006	17/07/2006	170	93	263	N	NA	NA	NA	NA	NA	Cold air	2	3	2	2	17/07/2006	2
166	03/08/2006	U	32	M	2	6	8	Y	10/04/2006	4	5	20	Y	Y	Y	Y	Y	Y	Y	13/07/2006	02/08/2006	03/08/2006	93	21	114	N	NA	NA	NA	NA	NA	Michi	1	1	1	2	03/08/2006	1
167	01/09/2006	R	50	M	7	5	5	Y	5/02/2006	5	5	60	Y	N	Y	Y	Y	Y	Y	25/02/2006	30/08/2006	01/09/2006	20	187	207	N	NA	NA	NA	NA	NA	I do not know	3	3	2	2	01/09/2006	2
168	14/09/2006	R	58	M	1	5	5	Y	15/07/2006	5	2	30	Y	N	N	Y	Y	Y	Y	16/07/2006	13/09/2006	14/09/2006	1	59	60	Y	M	NM	NM	M	NM	Cold air	1	1	2	2	14/09/2006	2
169	16/09/2006	R	46	W	1	5	5	Y	16/06/2006	5	5	60	Y	Y	N	N	Y	Y	Y	23/06/2006	15/09/2006	16/09/2006	7	84	91	Y	M	NM	NM	NM	NM	Cold air	1	1	2	2	16/09/2006	2
170	04/10/2006	R	43	M	1	5	5	Y	19/11/2005	5	2	10	Y	N	N	Y	Y	Y	Y	23/11/2005	04/10/2006	04/10/2006	4	317	321	Y	M	M	NM	NM	M	Michi	1	1	2	1	04/10/2006	1
171	06/10/2006	R	25	M	7	5	5	Y	28/09/2006	3	2	25	Y	N	N	N	N	Y	Y	05/10/2006	05/10/2006	06/10/2006	7	2	9	Y	M	NM	NM	M	NM	Cold air	1	1	2	2	06/10/2006	2
172	17/10/2006	R	20	S	1	5	5	Y	25/09/2005	4	2	25	Y	N	Y	Y	Y	Y	Y	25/11/2005	16/10/2006	17/10/2006	60	328	388	Y	M	NM	NM	M	NM	Cold air	3	3	2	1	17/10/2006	2
173	20/10/2006	U	24	S	4	6	6	Y	29/09/2006	5	5	10	Y	N	Y	N	Y	Y	Y	11/10/2006	19/10/2006	20/10/2006	12	10	22	Y	M	NM	NM	NM	M	Cold air	1	1	2	1	20/10/2006	2
174	24/10/2006	R	22	S	3	5	5	Y	15/07/2006	5	5	20	Y	Y	Y	Y	Y	Y	Y	15/08/2006	23/10/2006	24/10/2006	30	70	100	N	NA	NA	NA	NA	NA	Cold air	3	3	2	1	24/10/2006	2
175	30/11/2006	R	78	M	1	5	5	Y	10/01/2006	5	4	30	Y	N	Y	Y	Y	Y	Y	10/02/2006	04/09/2006	30/11/2006	30	291	321	N	NA	NA	NA	NA	NA	Cold air	3	3	2	2	30/11/2006	2
176	06/12/2006	R	42	M	1	3	7	Y	10/08/2006	4	5	30	N	NA	Y	Y	Y	Y	Y	10/10/2006	5/12/2006	06/12/2006	60	57	117	N	NA	NA	NA	NA	NA	I do not know	3	3	2	1	06/12/2006	2
177	07/1/2007	R	30	D	1	5	5	Y	30/01/2006	4	4	30	Y	Y	Y	Y	Y	Y	Y	02/13/2006	05/01/2007	07/1/2007	332	11	343	N	NA	NA	NA	NA	NA	Cold air	1	1	2	2	07/1/2007	2
178	12/2/2007	R	32	M	1	5	5	Y	10/09/2006	5	2	30	N	NA	Y	Y	Y	Y	Y	10/10/2006	10/2/2007	12/2/2007	30	128	158	Y	M	NM	NM	NM	NM	Cold air	1	1	2	2	12/2/2007	2
179	18/02/2007	R	27	S	1	5	6	Y	22/01/2007	2	2	30	Y	N	N	N	Y	Y	Y	14/02/2007	17/02/2007	18/02/2007	22	5	27	N	NA	NA	NA	NA	NA	Cold air	3	3	2	1	18/02/2007	2
180	27/01/2006	U	25	M	1	2	3	Y	04/1/2006	5	3	30	Y	Y	Y	N	Y	Y	Y	25/01/2006	26/01/2006	27/01/2006	21	3	24	Y	M	NM	NM	NM	NM	I do not know	1	1	2	1	27/01/2006	2
181	04/04/2006	U	25	M	6	5	4	Y	05/01/2006	1	2	10	N	NA	Y	N	Y	Y	Y	20/01/2006	03/04/2006	04/04/2006	15	85	100	Y	M	NM	M	NM	M	Cold air	1	1	2	1	04/04/2006	1
182	27/01/2006	R	50	M	1	4	5	Y	16/10/2003	4	2	30	Y	N	Y	Y	Y	Y	Y	16/10/2004	27/01/2006	27/01/2006	365	472	837	N	NA	NA	NA	NA	NA	Cold air	3	3	2	2	27/01/2006	2
183	12/02/2006	U	28	W	1	6	8	Y	27/05/2005	5	2	10	N	NA	Y	Y	Y	Y	Y	02/06/2005	11/02/2006	12/02/2006	5	256	261	Y	M	NM	NM	M	NM	Michi	3	3	2	2	12/02/2006	2
184	20/03/2006	U	18	S	3	6	4	Y	30/02/2006	1	3	10	N	NA	Y	N	N	N	N	17/03/2006	19/03/2006	20/03/2006	17	4	21	Y	M	NM	NM	NM	NM	Cold air	1	1	1	1	20/03/2006	2
185	18/02/2006	R	20	M	1	1	5	Y	7/04/2005	4	4	30	Y	N	Y	Y	Y	Y	Y	08/07/2005	17/02/2006	18/02/2006	91	226	317	Y	M	NM	NM	NM	M	Cold air	1	1	2	1	18/02/2006	2
186	19/02/2006	U	35	M	1	3	7	Y	24/08/2005	1	3	30	Y	N	Y	Y	Y	Y	Y	09/09/2005	16/02/2006	19/02/2006	15	166	181	N	NA	NA	NA	NA	NA	Cold air	3	3	3	2	19/02/2006	1
187	3/02/2006	U	40	M	3	6	8	Y	14/01/2006	5	4	10	Y	N	Y	Y	N	Y	N	29/01/2006	2/02/2006	3/02/2006	15	5	20	Y	M	NM	NM	NM	NM	Cold air	1	1	2	1	3/02/2006	1
188	11/03/2006	U	30	D	1	6	9	Y	20/12/2005	5	2	10	Y	N	N	Y	Y	Y	Y	28/12/2005	10/03/2006	11/03/2006	8	79	87	Y	M	NM	NM	NM	NM	Cold air	1	1	1	2	11/03/2006	1
189	04/03/2006	U	20	S	3	6	8	Y	14/9/2005	2	4	10	N	NA	Y	N	N	Y	Y	21/11/2005	03/03/2006	04/03/2006	67	109	176	N	NA	NA	NA	NA	NA	Cold air	1	1	2	1	04/03/2006	2
190	14/04/2006	R	16	S	4	6	4	N	17/1/2006	4	2	30	N	NA	Y	N	Y	Y	Y	17/03/2006	13/04/2006	14/04/2006	60	28	88	N	NA	NA	NA	NA	NA	Cold air	1	1	2	2	14/04/2006	2
191	09/04/2006	U	30	S	1	6	9	Y	7/11/2005	5	5	15	N	NA	N	Y	Y	Y	Y	7/12/2005	08/04/2006	09/04/2006	30	128	158	N	NA	NA	NA	NA	NA	Michi	3	3	2	2	09/04/2006	2
192	12/04/2006	R	20	M	4	6	8	Y	01/02/2006	5	4	10	Y	N	N	Y	N	Y	Y	16/02/2006	11/04/2006	12/04/2006	15	57	72	Y	M	NM	M	M	NM	Cold air	1	1	2	1	12/04/2006	2
193	25/04/2006	U	63	M	3	6	6	Y	12/10/2004	2	2	15	Y	N	Y	Y	Y	Y	Y	27/11/2004	24/04/2006	25/04/2006	45	519	564	N	NA	NA	NA	NA	NA	Cold air	1	1	2	2	25/04/2006	2
194	19/05/2006	U	40	M	7	6	3	Y	1/07/2005	5	5	20	N	NA	Y	Y	N	Y	Y	16/07/2005	18/05/2006	19/05/2006	15	309	324	Y	M	NM	NM	NM	NM	Cold air	1	1	2	2	19/05/2006	2
195	28/05/2006	U	57	W	7	6	3	Y	30/03/2006	4	2	40	N	NA	Y	Y	Y	Y	Y	22/05/2006	27/05/2006	28/05/2006	52	7	59	N	NA	NA	NA	NA	NA	Michi	3	3	2	1	28/05/2006	2
196	20/06/2006	R	40	M	7	5	5	Y	16/06/2005	5	2	10	Y	N	Y	Y	Y	Y	Y	16/07/2005	19/06/2006	20/06/2006	30	340	370	Y	M	NM	NM	NM	NM	Michi	1	1	2	2	20/06/2006	2
197	1/07/2006	U	20	M	4	6	4	Y	15/08/2005	5	2	10	Y	Y	Y	Y	Y	Y	Y	30/08/2005	30/06/2006	1/07/2006	15	307	322	Y	M	M	NM	NM	M	Michi	1	1	2	1	1/07/2006	2
198	11/07/2006	U	27	M	3	6	3	Y	30/06/2006	5	5	20	N	NA	Y	N	N	N	Y	7/07/2006	11/07/2006	11/07/2006	7	5	12	N	NA	NA	NA	NA	NA	Cold air	1	1	2	2	11/07/2006	1
199	12/07/2006	U	18	S	4	6	4	Y	09/05/2006	5	5	10	Y	N	Y	N	Y	Y	Y	12/05/2006	11/07/2006	12/07/2006	3	61	64	Y	M	NM	NM	NM	NM	Michi	1	1	2	1	12/07/2006	2
200	19/07/2006	R	48	M	7	4	5	Y	25/04/2006	5	2	60	N	NA	Y	Y	Y	Y	Y	25/05/2006	18/07/2006	19/07/2006	30	55	85	Y	M	NM	NM	NM	NM	Michi	1	1	2	2	19/07/2006	2
201	11/08/2006	U	22	M	4	5	1	Y	18/07/2006	5	2	10	Y	N	Y	Y	Y	Y	Y	28/07/2006	10/08/2006	11/08/2006	10	14	24	Y	M	NM	M	NM	M	Cold air	1	1	2	2	11/08/2006	2
202	25/08/2006	R	60	M	1	2	5	Y	25/06/2006	5	2	20	Y	N	Y	Y	Y	Y	Y	25/07/2006	24/08/2006	25/08/2006	30	31	61	N	NA	NA	NA	NA	NA	Michi	1	1	2	2	25/08/2006	2
203	20/9/2006	R	75	M	7	1	9	Y	05/10/2005	5	2	60	Y	N	Y	Y	Y	Y	Y	19/10/2005	19/9/2006	20/9/2006	14	337	351	N	NA	NA	NA	NA	NA	Michi	3	3	2	2	20/9/2006	2
204	19/10/2006	R	40	M	2	4	5	Y	24/09/2006	5	5	60	Y	Y	N	Y	Y	Y	Y	17/10/2006	18/10/2006	19/10/2006	23	3	26	N	NA	NA	NA	NA	NA	Cold air	1	1	2	2	19/10/2006	1
205	6/12/2006	R	23	S	3	6	6	Y	10/10/2006	5	5	30	Y	N	Y	Y	Y	Y	Y	10/11/2006	5/12/2006	6/12/2006	30	27	57	N	NA	NA	NA	NA	NA	Michi	1	1	2	1	6/12/2006	2
206	06/02/2007	R	56	W	7	4	5	Y	20/5/2006	4	2	20	Y	N	Y	Y	Y	Y	Y	20/07/2006	05/02/2007	06/02/2007	60	202	262	N	NA	NA	NA	NA	NA	I do not know	3	3	2	2	06/02/2007	1
207	30/02/2007	R	43	M	7	4	5	Y	10/11/2006	5	2	60	Y	N	Y	Y	Y	Y	Y	10/12/2006	29/02/2007	30/02/2007	30	86	116	N	NA	NA	NA	NA	NA	Cold air	3	3	2	2	30/02/2007	2
208	24/02/2007	U	70	W	1	6	9	Y	20/12/2006	5	5	20	N	NA	Y	N	Y	Y	N	15/01/2007	23/02/2007	24/02/2007	30	40	70	N	NA	NA	NA	NA	NA	Cold air	1	1	1	2	24/02/2007	2
209	29/01/2006	R	23	S	6	6	8	Y	09/01/2006	5	2	90	Y	Y	Y	Y	Y	Y	Y	23/01/2006	25/01/2006	29/01/2006	14	7	21	Y	M	M	NM	NM	M	Cold air	1	1	1	1	29/01/2006	2
210	09/02/2006	R	23	S	4	6	4	Y	15/01/2006	5	5	60	Y	Y	N	Y	Y	N	Y	04/02/2006	07/02/2006	09/02/2006	19	6	25	Y	M	NM	NM	NM	NM	I do not know	1	1	2	2	09/02/2006	2
211	22/02/2006	R	28	W	1	6	5	Y	14/11/2005	5	2	60	N	NA	Y	Y	Y	Y	Y	01/12/2005	16/02/2006	22/02/2006	17	87	104	N	NA	NA	NA	NA	NA	Michi	2	3	2	2	22/02/2006	2
212	15/03/2006	U	42	M	6	5	1	Y	27/2/2006	5	5	20	N	NA	Y	N	N	Y	Y	29/02/2006	06/03/2006	15/03/2006	2	17	19	Y	M	NM	NM	NM	NM	Cold air	1	1	2	2	15/03/2006	2
213	26/03/2006	U	36	M	4	5	1	Y	2/3/2006	5	2	10	Y	N	Y	Y	Y	Y	Y	5/03/2006	26/03/2006	26/03/2006	3	22	25	Y	M	NM	NM	NM	M	Bacteria	1	1	2	2	26/03/2006	1
214	17/04/2006	R	18	S	4	6	4	Y	17/3/2006	5	2	120	N	NA	N	N	Y	N	Y	1/04/2006	14/04/2006	17/04/2006	14	17	31	Y	M	NM	NM	NM	NM	Cold air	1	1	2	1	17/04/2006	2
215	8/05/2006	U	20	M	4	2	7	Y	15/4/2006	2	5	10	N	NA	Y	N	Y	N	Y	4/05/2006	4/05/2006	8/05/2006	19	5	24	Y	M	NM	NM	NM	NM	Cold air	1	1	2	1	8/05/2006	2
216	15/05/2006	U	15	S	4	6	4	Y	25/4/2006	1	2	20	N	NA	N	Y	Y	Y	N	7/05/2006	8/05/2006	15/05/2006	12	9	21	Y	M	NM	NM	NM	NM	Bacteria	1	1	2	1	15/05/2006	2
217	20/05/2006	R	40	M	1	1	5	Y	28/4/2006	5	2	360	Y	N	Y	N	Y	Y	Y	18/05/2006	19/05/2006	20/05/2006	20	3	23	Y	M	NM	NM	NM	NM	I do not know	3	3	2	1	20/05/2006	1
218	21/05/2006	R	27	M	4	5	1	Y	01/3/2006	5	2	60	Y	Y	Y	N	Y	Y	Y	16/03/2006	16/05/2006	21/05/2006	15	65	80	Y	M	NM	NM	NM	NM	Cold air	1	1	2	1	21/05/2006	2
219	23/05/2006	R	18	S	3	6	4	Y	28/4/2006	5	2	90	Y	Y	Y	N	Y	Y	Y	22/05/2006	23/05/2006	23/05/2006	24	2	26	Y	M	NM	NM	NM	NM	I do not know	1	1	2	1	23/05/2006	2
220	01/06/2006	R	18	S	7	6	9	Y	03/5/2006	5	2	15	Y	Y	N	N	N	N	N	07/05/2006	30/05/2006	01/06/2006	4	25	29	N	NA	NA	NA	NA	NA	Cold air	1	1	2	1	01/06/2006	2
221	13/06/2006	R	55	M	1	2	5	Y	20/4/2006	5	2	120	Y	Y	Y	N	N	Y	Y	28/04/2006	11/06/2006	13/06/2006	8	46	54	Y	M	NM	NM	NM	NM	I do not know	1	1	2	2	13/06/2006	2
222	30/07/2006	R	30	M	1	2	5	Y	21/7/2006	5	5	120	Y	Y	Y	Y	N	Y	Y	27/07/2006	29/07/2006	30/07/2006	6	4	10	Y	M	NM	NM	NM	NM	I do not know	1	1	2	2	30/07/2006	2
223	2/07/2006	R	18	S	3	6	9	Y	24/3/2006	4	2	240	Y	N	Y	Y	N	Y	Y	01/07/2006	2/07/2006	2/07/2006	97	2	99	N	NA	NA	NA	NA	NA	Michi	3	3	1	1	2/07/2006	2
224	15/07/2006	R	36	M	1	5	5	Y	22/6/2006	5	4	60	Y	N	Y	N	N	Y	N	12/07/2006	13/07/2006	15/07/2006	20	4	24	N	NA	NA	NA	NA	NA	Michi	1	1	1	1	15/07/2006	2
225	19/08/2006	R	15	S	3	6	4	Y	07/8/2006	3	2	90	Y	Y	Y	Y	Y	Y	Y	17/08/2006	19/08/2006	19/08/2006	10	3	13	Y	M	NM	NM	NM	NM	Michi	1	1	2	1	19/08/2006	2
226	12/09/2006	U	24	M	4	5	5	Y	27/5/2006	5	2	30	N	NA	Y	Y	Y	Y	Y	4/06/2006	9/09/2006	12/09/2006	7	99	106	N	NA	NA	NA	NA	NA	I do not know	3	3	2	2	12/09/2006	2
227	07/10/2006	R	19	S	4	6	4	Y	01/06/2006	5	2	15	Y	N	Y	N	Y	Y	Y	02/06/2006	06/10/2006	07/10/2006	1	126	127	Y	M	NM	NM	NM	NM	I do not know	1	1	2	1	07/10/2006	2
228	09/10/2006	R	18	D	4	6	6	Y	10/05/2006	5	2	120	Y	Y	Y	N	Y	N	Y	17/05/2006	06/10/2006	09/10/2006	7	143	150	N	NA	NA	NA	NA	NA	Michi	3	3	2	1	09/10/2006	2
229	11/10/2006	U	30	M	1	1	6	Y	12/06/2006	4	5	30	Y	N	Y	Y	Y	Y	Y	09/10/2006	11/10/2006	11/10/2006	117	3	120	N	NA	NA	NA	NA	NA	I do not know	3	3	2	1	11/10/2006	2
230	18/10/2006	R	18	S	7	6	9	Y	18/03/2006	4	2	90	Y	N	Y	Y	Y	Y	Y	03/08/2006	16/10/2006	18/10/2006	135	76	211	Y	M	NM	M	NM	NM	Michi	3	3	1	1	18/10/2006	2
231	2/11/2006	R	23	S	6	5	1	Y	11/10/2006	5	2	30	Y	Y	Y	N	Y	Y	Y	15/10/2006	2/11/2006	2/11/2006	4	18	22	Y	M	NM	M	M	M	Bacteria	1	1	2	1	2/11/2006	2
232	9/11/2006	R	45	M	1	2	5	Y	02/09/2006	2	1	60	Y	N	Y	Y	N	Y	Y	08/11/2006	9/11/2006	9/11/2006	66	2	68	N	NA	NA	NA	NA	NA	I do not know	2	3	1	1	9/11/2006	2
233	13/11/2006	R	28	S	6	5	1	Y	16/9/2006	5	1	15	N	NA	Y	N	Y	Y	Y	16/10/2006	11/11/2006	13/11/2006	30	28	58	Y	M	NM	M	NM	M	Bacteria	1	1	2	1	13/11/2006	2
234	08/11/2006	R	40	M	1	1	5	Y	21/6/2006	5	3	60	Y	Y	Y	Y	N	Y	Y	11/07/2006	1/11/2006	08/11/2006	20	118	138	N	NA	NA	NA	NA	NA	I do not know	3	3	2	2	08/11/2006	2
235	22/11/2006	R	15	S	3	6	4	Y	05/09/2006	4	2	180	Y	N	Y	Y	N	Y	Y	15/11/2006	16/11/2006	22/11/2006	70	8	78	N	NA	NA	NA	NA	NA	I do not know	1	3	1	1	22/11/2006	2
236	16/11/2006	R	22	S	4	1	6	Y	28/10/2006	5	4	90	N	NA	Y	N	N	Y	Y	15/11/2006	15/11/2006	16/11/2006	17	2	19	Y	M	NM	NM	NM	M	Michi	1	1	2	2	16/11/2006	2
237	26/11/2006	R	48	M	1	1	5	Y	04/11/2006	5	5	30	N	NA	Y	Y	N	Y	Y	24/11/2006	25/11/2006	26/11/2006	20	3	23	NH	NH	NH	NH	NH	NH	NH	NH	NH	2	2	26/11/2006	2
238	2/12/2006	R	60	M	2	2	5	Y	24/11/2006	5	5	20	Y	N	N	Y	N	Y	Y	26/11/2006	1/12/2006	2/12/2006	2	7	9	Y	M	NM	M	NM	NM	I do not know	1	1	2	2	2/12/2006	2
239	29/12/2006	R	40	D	2	5	5	Y	21/11/2006	5	2	60	N	NA	Y	N	Y	Y	N	22/11/2006	28/12/2006	29/12/2006	1	38	39	N	NA	NA	NA	NA	NA	I do not know	1	1	1	1	29/12/2006	2
240	10/02/2007	R	20	S	3	1	5	Y	01/01/2007	5	3	120	N	NA	Y	Y	Y	Y	Y	13/1/2007	06/02/2007	10/02/2007	12	28	40	Y	M	NM	NM	NM	NM	Cold air	1	1	2	2	10/02/2007	2
241	12/02/2007	R	55	M	1	2	5	Y	25/1/2007	5	2	10	Y	N	N	N	N	N	Y	12/02/2007	12/02/2007	12/02/2007	17	1	18	N	NA	NA	NA	NA	NA	I do not know	1	1	2	1	12/02/2007	2
242	22/02/2007	R	18	S	3	6	6	Y	18/9/2006	5	4	30	Y	Y	Y	Y	N	Y	Y	18/10/2006	21/02/2007	22/02/2007	30	130	160	N	NA	NA	NA	NA	NA	Michi	1	1	1	1	22/02/2007	2
243	11/02/2006	R	60	M	1	5	5	Y	05/09/2005	5	2	120	Y	N	Y	N	Y	N	Y	05/10/2005	10/02/2006	11/02/2006	30	132	162	Y	M	NM	NM	NM	NM	Michi	3	3	1	2	11/02/2006	2
244	11/02/2006	U	60	M	1	5	5	Y	21/10/2005	5	3	40	N	NA	N	Y	Y	N	Y	21/11/2005	10/02/2006	11/02/2006	30	86	116	N	NA	NA	NA	NA	NA	I do not know	3	3	2	1	11/02/2006	2
245	11/02/2006	U	60	W	1	6	3	Y	7/02/2004	4	5	30	N	NA	Y	Y	Y	Y	Y	05/02/2006	06/02/2006	11/02/2006	728	7	735	Y	M	NM	NM	NM	M	Cold air	1	1	2	1	11/02/2006	2
246	21/02/2006	R	57	M	1	1	5	Y	18/04/2004	2	5	60	N	NA	Y	Y	N	Y	Y	19/06/2004	20/02/2006	21/02/2006	61	613	674	N	NA	NA	NA	NA	NA	I do not know	1	1	3	2	21/02/2006	2
247	22/02/2006	U	20	S	5	6	4	Y	28/01/2006	2	2	10	Y	Y	Y	Y	Y	Y	Y	19/02/2006	20/02/2006	22/02/2006	21	4	25	Y	M	M	NM	NM	M	Cold air	1	1	2	1	22/02/2006	2
248	02/03/2006	R	58	M	1	5	5	Y	12/08/2005	2	2	90	Y	N	Y	N	Y	Y	Y	12/12/2005	26/02/2006	02/03/2006	120	86	206	Y	M	NM	NM	NM	NM	Work load	1	1	2	1	02/03/2006	2
249	04/03/2006	U	32	D	4	6	3	Y	25/02/2006	5	3	30	Y	N	Y	Y	N	Y	Y	28/02/2006	03/03/2006	04/03/2006	3	7	10	Y	M	NM	NM	NM	NM	I do not know	1	1	2	1	04/03/2006	1
250	09/03/2006	R	38	M	1	3	5	Y	10/02/2006	5	1	90	Y	N	Y	N	Y	N	Y	11/02/2006	04/03/2006	09/03/2006	1	29	30	N	NA	NA	NA	NA	NA	Cold air	1	1	2	2	09/03/2006	2
251	10/03/2006	U	25	M	3	6	3	Y	10/01/2006	5	2	60	Y	Y	N	Y	Y	Y	Y	20/01/2006	04/03/2006	10/03/2006	10	51	61	Y	M	M	NM	NM	M	Michi	1	1	2	1	10/03/2006	1
252	14/03/2006	R	55	D	1	6	6	N	15/03/2005	5	2	60	N	NA	Y	Y	Y	Y	Y	15/04/2005	14/03/2006	14/03/2006	30	335	365	N	NA	NA	NA	NA	NA	I do not know	3	3	2	2	14/03/2006	2
253	04/04/2006	R	60	M	1	5	5	Y	10/03/2006	5	2	60	Y	N	N	N	Y	Y	Y	02/04/2006	03/04/2006	04/04/2006	22	3	25	Y	M	NM	NM	NM	NM	I do not know	1	1	2	2	04/04/2006	2
254	12/04/2006	R	20	S	4	3	5	Y	24/03/2006	5	4	120	Y	Y	Y	Y	Y	Y	Y	01/04/2006	11/04/2006	12/04/2006	7	12	19	Y	M	NM	NM	NM	NM	Michi	1	1	1	1	12/04/2006	2
255	10/05/2006	U	75	M	1	6	9	Y	12/12/2005	5	2	30	Y	Y	Y	Y	Y	Y	Y	12/01/2006	08/05/2006	10/05/2006	35	119	154	NH	NH	NH	NH	NH	NH	NH	NH	NH	2	2	10/05/2006	2
256	24/04/2006	U	34	D	1	6	6	Y	12/03/2005	2	4	60	Y	N	Y	Y	Y	Y	Y	12/04/2005	23/04/2006	24/04/2006	30	378	408	Y	M	NM	NM	NM	NM	I do not know	3	3	2	2	24/04/2006	1
257	8/05/2006	R	32	S	1	2	5	Y	20/06/2005	2	2	90	N	NA	Y	Y	Y	Y	Y	20/10/2005	07/05/2006	8/05/2006	120	204	324	Y	M	NM	NM	NM	M	Cold air	3	3	2	2	8/05/2006	2
258	02/06/2006	U	18	S	3	6	8	Y	15/05/2006	5	2	30	Y	Y	Y	Y	Y	Y	Y	01/06/2006	01/06/2006	02/06/2006	16	2	18	N	NA	NA	NA	NA	NA	I do not know	1	1	2	2	02/06/2006	2
259	04/06/2006	R	64	M	7	5	5	Y	02/04/2006	2	3	90	N	NA	Y	Y	Y	Y	N	03/05/2006	03/06/2006	04/06/2006	31	32	63	Y	M	M	NM	NM	NM	Cold air	1	1	2	2	04/06/2006	2
260	07/03/2006	R	42	D	6	6	8	Y	30/12/2005	5	2	120	N	NA	N	Y	Y	Y	Y	25/01/2006	06/03/2006	07/03/2006	30	43	73	Y	M	NM	NM	NM	NM	Cold air	1	1	2	2	07/03/2006	1
261	06/06/2006	U	33	M	1	6	6	Y	18/5/2006	2	3	30	N	NA	Y	N	Y	Y	Y	05/06/2006	05/06/2006	06/06/2006	17	2	19	Y	M	NM	M	NM	M	I do not know	1	1	2	2	06/06/2006	2
262	12/06/2006	U	40	M	1	2	6	N	15/05/2006	5	3	60	N	NA	Y	Y	Y	Y	Y	10/06/2006	11/06/2006	12/06/2006	25	3	28	Y	M	NM	NM	NM	NM	Cold air	1	1	2	2	12/06/2006	1
263	22/08/2006	R	50	M	1	6	3	Y	20/06/2006	4	2	90	N	NA	Y	Y	Y	Y	Y	20/08/2006	21/08/2006	22/08/2006	60	3	63	Y	M	NM	NM	NM	NM	Cold air	3	3	2	2	22/08/2006	2
264	03/07/2006	U	25	S	3	6	8	Y	15/06/2006	2	2	10	Y	N	N	N	Y	Y	Y	22/06/2006	02/07/2006	03/07/2006	7	12	19	Y	M	NM	NM	NM	M	I do not know	1	1	2	2	03/07/2006	2
265	04/07/2006	U	25	M	4	6	9	Y	20/03/2006	1	2	60	Y	N	Y	Y	Y	Y	Y	25/04/2006	03/07/2006	04/07/2006	35	70	105	Y	M	NM	NM	NM	NM	Cold air	1	1	2	2	04/07/2006	2
266	5/08/2006	U	23	S	6	6	4	Y	21/03/2006	5	3	10	N	NA	Y	Y	Y	Y	Y	5/04/2006	3/08/2006	5/08/2006	14	121	135	N	NA	NA	NA	NA	NA	Cold air	1	1	2	1	5/08/2006	2
267	6/08/2006	R	50	D	1	6	6	Y	19/05/2005	1	2	150	N	NA	Y	Y	Y	Y	Y	29/11/2005	5/08/2006	6/08/2006	190	253	443	NH	NH	NH	NH	NH	NH	NH	NH	NH	2	1	6/08/2006	2
268	7/08/2006	R	64	M	1	5	5	Y	1/04/2006	2	2	120	N	NA	Y	Y	Y	Y	Y	8/05/2006	6/08/2006	7/08/2006	37	90	127	Y	M	NM	NM	NM	NM	Cold air	1	1	1	2	7/08/2006	2
269	24/07/2006	R	37	M	1	5	5	Y	15/05/2006	5	3	120	N	NA	Y	Y	Y	Y	Y	15/06/2006	23/07/2006	24/07/2006	30	40	70	Y	M	NM	NM	NM	M	Work load	1	1	2	2	24/07/2006	2
270	5/09/2006	R	39	M	3	5	5	Y	8/08/2006	5	5	120	N	NA	N	N	Y	Y	Y	15/08/2006	1/09/2006	5/09/2006	7	21	28	Y	M	NM	NM	NM	NM	Cold air	1	1	2	2	5/09/2006	2
271	8/09/2006	R	20	M	4	6	3	Y	25/08/2006	5	5	60	N	NA	Y	Y	Y	Y	Y	2/09/2006	7/09/2006	8/09/2006	7	7	14	Y	M	NM	M	NM	M	Cold air	1	1	2	2	8/09/2006	2
272	30/09/2006	R	18	S	3	6	4	Y	28/01/2006	5	2	60	Y	N	Y	Y	N	N	Y	29/01/2006	29/09/2006	30/09/2006	1	242	243	Y	M	NM	NM	NM	NM	Cold air	1	1	2	1	30/09/2006	2
273	5/10/2006	U	39	W	1	1	5	Y	10/09/2006	5	5	10	Y	Y	Y	Y	Y	Y	Y	21/09/2006	4/10/2006	5/10/2006	11	15	26	Y	M	NM	NM	NM	NM	Michi	1	1	1	2	5/10/2006	2
274	29/11/2006	R	65	W	1	6	9	Y	1/09/2006	4	2	60	Y	N	Y	N	Y	Y	Y	8/10/2006	25/11/2006	29/11/2006	37	52	89	Y	M	NM	NM	NM	NM	Michi	1	1	2	1	29/11/2006	2
275	6/12/2006	U	55	M	3	5	5	Y	28/11/2006	5	2	15	N	NA	Y	Y	Y	Y	Y	1/12/2006	3/12/2006	6/12/2006	3	6	9	Y	M	NM	NM	NM	NM	Michi	1	1	2	1	6/12/2006	2
276	7/12/2006	U	45	W	5	5	1	Y	23/11/2006	5	2	10	N	NA	Y	Y	N	Y	Y	4/12/2006	5/12/2006	7/12/2006	11	4	15	Y	M	NM	NM	NM	NM	Cold air	1	1	2	1	7/12/2006	2
277	4/13/2006	U	18	S	4	6	8	Y	7/09/2006	5	2	60	Y	Y	Y	Y	Y	Y	Y	28/09/2006	4/13/2006	4/13/2006	21	97	118	Y	M	NM	NM	NM	NM	Michi	1	1	2	1	4/13/2006	2
278	16/1/2007	U	45	M	3	6	8	Y	11/10/2006	5	2	60	Y	Y	Y	Y	Y	N	Y	12/10/2006	14/1/2007	16/1/2007	1	100	101	Y	M	NM	NM	NM	NM	Cold air	1	1	2	1	16/1/2007	2
279	21/01/2007	U	57	W	3	2	7	Y	3/13/2006	5	3	120	N	NA	Y	Y	Y	Y	Y	15/01/2007	18/01/2007	21/01/2007	17	7	24	Y	M	NM	NM	NM	M	Cold air	1	1	2	2	21/01/2007	3
280	28/01/2007	R	24	M	1	6	3	Y	14/12/2006	5	2	120	Y	N	Y	Y	Y	Y	Y	28/12/2006	27/01/2007	28/01/2007	14	36	50	Y	M	NM	NM	NM	NM	Cold air	1	1	2	2	28/01/2007	2
281	14/02/2007	R	63	M	1	5	5	Y	21/11/2006	2	3	90	Y	N	Y	Y	Y	Y	Y	16/01/2007	14/02/2007	14/02/2007	60	29	89	Y	M	NM	NM	NM	NM	Cold air	3	3	1	2	14/02/2007	2
282	4/02/2007	U	30	S	1	6	6	Y	23/12/2006	5	2	30	N	NA	Y	Y	Y	Y	Y	18/01/2007	3/02/2007	4/02/2007	30	17	47	Y	M	M	NM	NM	M	Cold air	1	1	2	2	4/02/2007	1
283	25/1/2006	R	21	S	1	3	6	Y	11/09/2005	4	5	120	Y	N	Y	Y	Y	Y	Y	21/12/2005	24/1/2006	25/1/2006	100	40	140	Y	M	M	NM	NM	M	Cold air	1	1	2	1	25/1/2006	2
284	25/1/2006	R	40	S	1	6	9	Y	2/08/2005	4	2	10	Y	N	Y	Y	Y	Y	Y	20/1/2006	24/1/2006	25/1/2006	173	6	179	N	NA	NA	NA	NA	NA	Cold air	3	3	2	1	25/1/2006	2
285	25/1/2006	R	34	S	7	2	6	Y	3/13/2005	5	5	90	N	NA	Y	Y	Y	Y	Y	20/1/2006	23/1/2006	25/1/2006	22	6	28	Y	M	NM	M	NM	NM	Cold air	1	1	2	2	25/1/2006	2
286	07/02/2006	R	60	D	7	1	5	Y	2/9/2005	1	2	80	Y	Y	Y	Y	Y	N	Y	03/02/2006	4/02/2006	07/02/2006	156	5	161	N	NA	NA	NA	NA	NA	I do not know	3	3	2	2	07/02/2006	2
287	9/02/2006	R	63	S	1	5	5	Y	27/12/2005	2	5	60	Y	N	Y	Y	Y	Y	Y	8/02/2006	8/02/2006	9/02/2006	46	2	48	Y	M	M	NM	NM	M	I do not know	1	1	2	2	9/02/2006	2
288	22/2/2006	U	50	M	1	5	5	Y	05/2/2006	5	2	15	Y	Y	Y	Y	N	Y	Y	20/2/2006	21/2/2006	22/2/2006	15	3	18	Y	M	M	NM	NM	NM	Work load	1	1	2	1	22/2/2006	2
289	17/03/2006	R	40	M	1	5	5	Y	22/11/2005	2	2	60	N	NA	Y	Y	Y	Y	Y	30/11/2005	16/03/2006	17/03/2006	8	113	121	N	NA	NA	NA	NA	NA	I do not know	3	3	2	2	17/03/2006	2
290	16/04/2006	U	20	S	3	6	8	Y	12/02/2006	4	3	30	N	NA	Y	Y	Y	Y	Y	10/04/2006	14/04/2006	16/04/2006	58	7	65	Y	M	NM	NM	NM	M	Cold air	1	1	2	2	16/04/2006	2
291	29/04/2006	R	23	S	4	2	7	Y	12/04/2006	5	3	20	N	NA	Y	N	N	Y	N	22/04/2006	28/04/2006	29/04/2006	10	8	18	Y	M	NM	NM	NM	NM	Michi	1	1	2	2	29/04/2006	2
292	15/05/2006	R	22	M	1	6	3	Y	27/04/2006	5	2	20	Y	N	N	Y	N	Y	N	3/05/2006	14/05/2006	15/05/2006	6	13	19	Y	M	NM	NM	NM	NM	Cold air	1	1	2	1	15/05/2006	2
293	19/05/2006	R	26	M	6	6	8	Y	27/03/2006	5	2	75	Y	N	Y	N	Y	Y	Y	11/04/2006	16/05/2006	19/05/2006	14	39	53	Y	M	NM	NM	M	M	Cold air	1	1	2	1	19/05/2006	2
294	22/05/2006	R	25	D	1	6	8	Y	29/03/2006	5	2	60	Y	N	N	Y	Y	Y	Y	21/04/2006	16/05/2006	22/05/2006	22	32	54	Y	M	M	NM	NM	NM	I do not know	1	1	2	2	22/05/2006	2
295	30/05/2006	R	19	S	2	6	8	Y	10/05/2006	5	2	60	Y	N	Y	Y	Y	Y	Y	25/05/2006	27/05/2006	30/05/2006	15	6	21	Y	M	NM	NM	NM	NM	Cold air	1	1	2	1	30/05/2006	2
296	7/06/2006	U	18	S	2	6	8	Y	25/11/2005	4	2	10	Y	N	Y	Y	N	N	Y	17/03/2006	5/06/2006	7/06/2006	117	81	198	Y	M	NM	NM	NM	NM	Cold air	1	1	2	2	7/06/2006	2
297	02/07/2006	R	50	D	1	6	6	Y	18/01/2006	4	2	30	Y	Y	Y	Y	N	Y	Y	30/02/2006	30/06/2006	02/07/2006	42	122	164	N	NA	NA	NA	NA	NA	Cold air	3	3	2	1	02/07/2006	2
298	6/07/2006	R	50	M	7	6	6	Y	11/02/2006	4	2	120	Y	Y	Y	Y	Y	Y	Y	22/04/2006	2/07/2006	6/07/2006	71	75	146	Y	M	NM	NM	NM	NM	I do not know	1	1	2	2	6/07/2006	1
299	10/07/2006	U	26	M	6	5	1	Y	23/06/2006	5	2	30	N	NA	Y	N	N	Y	Y	30/06/2006	09/07/2006	10/07/2006	7	11	18	Y	M	NM	NM	NM	NM	Cold air	1	1	2	2	10/07/2006	2
300	23/07/2006	U	22	S	4	5	7	Y	07/07/2006	5	4	10	Y	Y	Y	Y	N	N	N	19/07/2006	19/07/2006	23/07/2006	12	5	17	Y	M	M	NM	NM	NM	TB patient	1	1	2	1	23/07/2006	2
301	4/08/2006	U	25	M	3	3	7	Y	14/07/2006	5	5	10	N	NA	N	Y	Y	Y	Y	28/07/2006	3/08/2006	4/08/2006	14	7	21	Y	M	NM	NM	NM	NM	TB patient	1	1	2	2	4/08/2006	2
302	04/08/2006	R	22	S	1	6	6	Y	16/07/2006	5	4	60	Y	N	Y	Y	Y	Y	Y	01/08/2006	03/08/2006	04/08/2006	15	4	19	Y	M	NM	NM	NM	NM	Cold air	1	1	2	2	04/08/2006	2
303	20/08/2006	U	20	S	4	6	8	Y	05/12/2005	2	3	40	Y	N	Y	Y	Y	Y	Y	12/01/2006	19/08/2006	20/08/2006	42	219	261	Y	M	NM	NM	NM	M	I do not know	1	1	2	2	20/08/2006	2
304	21/08/2006	R	30	D	1	4	5	Y	28/07/2006	5	2	60	N	NA	Y	Y	Y	Y	Y	12/08/2006	17/08/2006	21/08/2006	14	10	24	N	NA	NA	NA	NA	NA	Cold air	3	3	2	2	21/08/2006	2
305	15/09/2006	R	47	M	1	3	5	Y	16/02/2006	4	3	40	N	NA	Y	Y	N	Y	Y	17/08/2006	14/09/2006	15/09/2006	181	29	210	N	NA	NA	NA	NA	NA	TB patient	3	3	2	2	15/09/2006	2
306	11/10/2006	U	45	M	7	2	7	Y	20/09/2006	5	2	20	Y	N	Y	Y	Y	Y	Y	09/10/2006	10/10/2006	11/10/2006	19	3	22	Y	M	NM	NM	NM	M	TB patient	1	1	2	1	11/10/2006	2
307	02/11/2006	U	26	M	1	6	3	Y	18/10/2006	5	2	10	N	NA	Y	Y	N	Y	Y	27/10/2006	30/10/2006	02/11/2006	9	6	15	N	NA	NA	NA	NA	NA	Cold air	1	1	2	2	02/11/2006	2
308	2/11/2006	R	60	W	1	6	9	Y	12/10/2006	5	2	30	N	NA	Y	N	N	Y	Y	22/10/2006	1/11/2006	2/11/2006	10	11	21	N	NA	NA	NA	NA	NA	Michi	1	1	2	1	2/11/2006	2
309	05/11/2006	R	55	M	7	5	5	Y	12/07/2006	4	2	40	Y	N	Y	Y	Y	Y	Y	30/10/2006	04/11/2006	05/11/2006	108	6	114	N	NA	NA	NA	NA	NA	I do not know	3	3	2	1	05/11/2006	2
310	08/11/2006	R	63	M	1	6	9	Y	16/10/2006	5	3	30	Y	Y	Y	N	N	N	Y	02/11/2006	03/11/2006	08/11/2006	16	7	23	N	NA	NA	NA	NA	NA	Cold air	1	1	2	1	08/11/2006	1
311	16/11/2006	R	52	M	7	6	9	Y	20/08/2006	2	5	60	N	NA	Y	Y	Y	N	Y	05/09/2006	16/11/2006	16/11/2006	15	72	87	Y	M	NM	NM	NM	M	Michi	1	1	2	2	16/11/2006	2
312	08/12/2006	U	30	M	1	6	3	Y	19/11/2006	5	2	10	N	NA	Y	N	Y	N	Y	28/11/2006	06/12/2006	08/12/2006	9	11	20	Y	M	NM	NM	NM	M	Michi	1	1	2	2	08/12/2006	2
313	21/12/2006	U	35	M	7	2	7	Y	30/11/2006	5	4	10	Y	N	Y	N	N	Y	Y	20/12/2006	20/12/2006	21/12/2006	20	2	22	Y	M	M	NM	NM	NM	TB patient	1	1	2	1	21/12/2006	2
314	1/13/2006	U	25	M	1	6	3	Y	02/12/2006	5	2	20	Y	N	Y	Y	Y	Y	Y	29/12/2006	30/12/2006	1/13/2006	27	3	30	Y	M	NM	NM	NM	NM	Cold air	1	1	2	1	1/13/2006	2
315	08/02/2006	R	30	D	2	6	8	Y	05/11/2005	4	2	30	Y	Y	Y	N	Y	N	N	06/02/2006	07/02/2006	08/02/2006	96	3	99	Y	M	NM	NM	NM	M	TB patient	1	1	2	1	08/02/2006	2
316	08/02/2006	R	20	S	5	5	4	Y	12/09/2005	1	2	30	N	NA	Y	Y	Y	Y	Y	07/01/2006	08/02/2006	08/02/2006	120	32	152	Y	M	NM	NM	NM	NM	Cold air	1	1	2	1	08/02/2006	2
317	22/02/2006	U	45	D	3	2	7	Y	05/01/2006	4	3	15	N	NA	N	N	Y	N	Y	20/02/2006	20/02/2006	22/02/2006	45	3	48	Y	M	M	NM	NM	M	I do not know	1	1	2	1	22/02/2006	1
318	23/02/2006	U	28	M	3	6	8	Y	06/02/2006	5	2	15	Y	N	Y	Y	Y	N	Y	20/02/2006	22/02/2006	23/02/2006	14	4	18	Y	M	NM	NM	NM	NM	I do not know	1	1	2	1	23/02/2006	1
319	29/02/2006	R	65	M	1	3	5	Y	06/10/2005	1	3	60	Y	N	Y	Y	Y	Y	Y	08/12/2005	26/02/2006	29/02/2006	62	87	149	N	NA	NA	NA	NA	NA	TB patient	3	3	2	2	29/02/2006	2
320	01/03/2006	U	66	M	1	5	7	Y	01/10/2005	5	2	10	Y	Y	Y	Y	Y	Y	Y	16/10/2005	28/02/2006	01/03/2006	15	141	156	Y	M	NM	NM	NM	NM	I do not know	3	3	2	2	01/03/2006	2
321	04/03/2006	U	28	M	1	2	5	Y	02/01/2006	2	2	15	N	NA	N	N	N	N	N	09/01/2006	01/03/2006	04/03/2006	7	56	63	Y	M	M	NM	NM	M	Cold air	1	1	2	2	04/03/2006	2
322	11/03/2006	R	48	M	1	5	5	Y	19/02/2006	1	3	60	Y	Y	Y	N	Y	Y	Y	08/03/2006	08/03/2006	11/03/2006	19	4	23	Y	M	NM	NM	NM	M	I do not know	1	1	2	2	11/03/2006	2
323	25/03/2006	R	21	S	4	5	5	Y	08/03/2006	2	2	10	N	NA	Y	Y	Y	Y	Y	23/03/2006	24/03/2006	25/03/2006	15	3	18	N	NA	NA	NA	NA	NA	TB patient	1	1	2	2	25/03/2006	2
324	12/04/2006	R	30	M	1	5	5	Y	17/03/2006	5	1	90	Y	Y	N	Y	N	Y	Y	10/04/2006	11/04/2006	12/04/2006	23	3	26	N	NA	NA	NA	NA	NA	Cold air	3	3	2	1	12/04/2006	2
325	24/04/2006	R	60	M	1	3	5	Y	14/02/2006	4	3	60	Y	Y	Y	N	N	N	N	14/04/2006	14/04/2006	24/04/2006	60	11	71	Y	M	NM	NM	NM	NM	Cold air	3	3	2	2	24/04/2006	2
326	22/05/2006	R	40	M	7	5	5	Y	5/05/2006	5	1	30	Y	N	N	N	N	Y	Y	20/05/2006	21/05/2006	22/05/2006	15	3	18	N	NA	NA	NA	NA	NA	TB patient	1	1	2	1	22/05/2006	2
327	5/06/2006	R	39	M	1	5	5	Y	30/02/2006	4	4	60	Y	N	Y	N	Y	N	Y	24/05/2006	25/05/2006	5/06/2006	84	12	96	N	NA	NA	NA	NA	NA	Cold air	1	1	2	1	5/06/2006	2
328	24/06/2006	U	35	M	1	2	7	Y	05/04/2006	2	5	10	Y	N	Y	Y	Y	Y	Y	10/05/2006	22/06/2006	24/06/2006	35	45	80	Y	M	NM	NM	NM	NM	I do not know	3	3	2	2	24/06/2006	2
329	08/07/2006	U	65	M	1	4	5	Y	01/04/2006	2	5	30	Y	Y	Y	N	Y	Y	N	06/07/2006	06/07/2006	08/07/2006	95	3	98	N	NA	NA	NA	NA	NA	Michi	1	1	2	2	08/07/2006	2
330	13/07/2006	U	20	S	5	6	4	Y	20/06/2006	1	2	10	N	NA	Y	Y	Y	Y	N	10/07/2006	11/07/2006	13/07/2006	20	4	24	Y	M	NM	NM	M	M	Work load	1	1	2	2	13/07/2006	2
331	18/07/2006	U	22	S	3	5	7	Y	30/06/2006	5	4	20	N	NA	Y	Y	N	Y	Y	15/07/2006	16/07/2006	18/07/2006	15	4	19	Y	M	NM	NM	NM	NM	Work load	1	1	2	2	18/07/2006	2
332	26/07/2006	U	70	M	1	5	7	Y	16/04/2004	5	2	10	Y	Y	Y	Y	Y	N	Y	08/05/2004	25/07/2006	26/07/2006	22	809	831	N	NA	NA	NA	NA	NA	I do not know	3	3	2	2	26/07/2006	2
333	27/07/2006	R	20	S	4	6	4	Y	11/7/2006	5	5	90	Y	N	Y	Y	Y	N	Y	25/07/2006	26/07/2006	27/07/2006	14	3	17	Y	M	NM	NM	NM	M	Work load	1	1	2	1	27/07/2006	2
334	5/09/2006	U	18	S	4	6	4	Y	17/06/2006	5	2	20	Y	N	Y	Y	Y	Y	Y	24/06/2006	3/09/2006	5/09/2006	7	72	79	N	NA	NA	NA	NA	NA	I do not know	1	1	2	2	5/09/2006	2
335	06/09/2006	R	50	W	1	2	5	Y	19/08/2006	5	2	90	Y	N	N	Y	Y	Y	N	27/08/2006	28/08/2006	06/09/2006	8	10	18	NH	NH	NH	NH	NH	NH	NH	NH	NH	2	1	06/09/2006	3
336	25/09/2006	U	30	M	1	5	5	Y	15/03/2006	4	4	15	N	NA	Y	Y	Y	Y	Y	23/09/2006	24/09/2006	25/09/2006	188	3	191	N	NA	NA	NA	NA	NA	Work load	3	3	2	2	25/09/2006	2
337	04/10/2006	R	40	M	7	5	5	Y	10/09/2006	5	2	30	Y	N	N	N	N	N	Y	02/10/2006	03/10/2006	04/10/2006	22	3	25	N	NA	NA	NA	NA	NA	Cold air	1	1	2	1	04/10/2006	2
338	16/10/2006	U	35	D	1	1	7	Y	11/06/2006	4	4	15	Y	N	Y	Y	Y	Y	Y	13/10/2006	13/10/2006	16/10/2006	122	4	126	N	NA	NA	NA	NA	NA	I do not know	3	3	2	1	16/10/2006	2
339	05/11/2006	R	42	M	1	3	5	Y	22/10/2006	5	2	30	Y	N	Y	Y	N	Y	Y	03/11/2006	04/11/2006	05/11/2006	11	3	14	N	NA	NA	NA	NA	NA	Work load	3	3	2	1	05/11/2006	2
340	01/12/2006	R	16	M	3	6	4	Y	06/11/2006	5	2	90	Y	N	Y	Y	N	Y	Y	29/11/2006	30/11/2006	01/12/2006	23	3	26	N	NA	NA	NA	NA	NA	I do not know	1	1	2	1	01/12/2006	2
341	05/12/2006	R	16	S	1	5	4	Y	12/09/2006	4	5	120	Y	N	Y	Y	Y	N	Y	29/11/2006	30/11/2006	05/12/2006	77	7	84	NH	NH	NH	NH	NH	NH	NH	NH	NH	2	1	05/12/2006	2
342	06/12/2006	R	25	D	1	5	5	Y	21/11/2006	5	2	90	Y	Y	N	Y	Y	Y	Y	05/12/2006	05/12/2006	06/12/2006	14	2	16	N	NA	NA	NA	NA	NA	I do not know	1	1	2	1	06/12/2006	2
343	13/12/2006	R	18	S	4	6	4	Y	01/03/2006	5	2	30	Y	Y	Y	Y	Y	Y	Y	08/03/2006	10/12/2006	13/12/2006	7	276	283	N	NA	NA	NA	NA	NA	I do not know	1	1	2	1	13/12/2006	2
344	29/01/2007	R	28	D	1	4	5	Y	16/08/2006	4	5	10	Y	Y	Y	Y	Y	N	Y	27/01/2007	28/01/2007	29/01/2007	166	3	169	N	NA	NA	NA	NA	NA	Cold air	1	1	2	1	29/01/2007	2
345	19/02/2007	R	48	M	1	5	5	Y	28/01/2007	5	4	25	Y	N	Y	N	N	Y	Y	16/02/2007	17/02/2007	19/02/2007	18	4	22	N	NA	NA	NA	NA	NA	Cold air	1	1	2	1	19/02/2007	2
346	24/12/2006	R	37	M	1	5	5	Y	01/08/2006	5	2	90	Y	N	Y	Y	Y	Y	Y	22/08/2006	23/12/2006	24/12/2006	21	123	144	Y	M	M	NM	M	NM	I do not know	1	1	2	1	24/12/2006	2
347	12/02/2007	R	60	M	1	3	5	Y	02/02/2007	5	4	20	N	NA	Y	Y	N	Y	Y	10/02/2007	11/02/2007	12/02/2007	8	3	11	N	NA	NA	NA	NA	NA	I do not know	1	1	2	2	12/02/2007	2
348	28/02/2007	R	20	D	1	5	5	Y	15/07/2006	5	5	60	Y	N	Y	Y	Y	Y	Y	15/08/2006	27/02/2007	28/02/2007	30	199	229	NH	NH	NH	NH	NH	NH	NH	NH	NH	2	1	28/02/2007	2
349	16/10/2006	R	38	M	7	5	5	Y	19/09/2006	5	5	30	Y	N	N	Y	Y	Y	Y	14/10/2006	15/10/2006	16/10/2006	25	3	28	Y	NM	M	M	NM	NM	Cold air	1	1	2	1	16/10/2006	2
350	01/02/2006	R	30	M	3	2	5	Y	10/01/2006	5	2	90	N	NA	Y	Y	Y	Y	Y	24/1/2006	30/1/2006	01/02/2006	14	8	22	Y	M	NM	NM	NM	NM	I do not know	1	1	2	2	01/02/2006	2
351	15/02/2006	R	22	S	3	6	8	Y	23/01/2006	2	2	150	N	NA	Y	N	N	N	N	29/01/2006	14/02/2006	15/02/2006	6	17	23	N	NA	NA	NA	NA	NA	Work load	3	3	1	1	15/02/2006	2
352	01/02/2006	R	18	S	1	6	8	Y	12/02/2005	2	2	180	N	NA	Y	Y	Y	N	Y	12/03/2005	29/01/2006	01/02/2006	30	325	355	Y	NM	M	NM	NM	NM	Michi	1	1	2	1	01/02/2006	2
353	15/02/2006	R	42	M	7	5	5	Y	20/01/2006	5	2	30	Y	Y	Y	N	N	N	Y	01/02/2006	14/02/2006	15/02/2006	11	15	26	N	NA	NA	NA	NA	NA	I do not know	1	1	1	2	15/02/2006	2
354	15/02/2006	U	62	M	7	5	5	Y	13/12/2005	5	5	120	Y	Y	N	N	Y	N	N	27/12/2005	15/02/2006	15/02/2006	14	54	68	N	NA	NA	NA	NA	NA	I do not know	3	3	2	2	15/02/2006	2
355	15/02/2006	U	32	S	1	6	6	Y	14/08/2005	4	2	15	N	NA	Y	Y	Y	Y	Y	14/10/2005	12/02/2006	15/02/2006	60	127	187	N	NA	NA	NA	NA	NA	Cold air	3	3	2	2	15/02/2006	1
356	22/02/2006	R	16	S	1	6	4	Y	22/07/2005	2	2	60	Y	N	Y	Y	Y	Y	Y	27/01/2006	21/02/2006	22/02/2006	190	26	216	NH	NH	NH	NH	NH	NH	NH	NH	NH	2	2	22/02/2006	2
357	6/03/2006	R	17	S	4	6	4	Y	12/03/2005	2	2	40	N	NA	Y	N	N	N	Y	09/06/2005	6/03/2006	6/03/2006	87	273	360	N	NA	NA	NA	NA	NA	I do not know	1	1	2	1	6/03/2006	2
358	18/03/2006	U	30	M	2	5	5	Y	20/02/2006	4	2	90	Y	Y	Y	Y	Y	Y	Y	30/02/2006	16/03/2006	18/03/2006	10	19	29	Y	M	NM	NM	NM	NM	Cold air	1	1	1	1	18/03/2006	2
359	20/03/2006	R	20	S	4	6	8	Y	24/02/2006	5	5	90	N	NA	Y	N	Y	N	Y	06/03/2006	19/03/2006	20/03/2006	12	15	27	N	NA	NA	NA	NA	NA	I do not know	1	1	2	2	20/03/2006	2
360	23/03/2006	U	25	M	1	5	5	Y	01/10/2005	2	5	30	N	NA	Y	Y	Y	N	Y	01/11/2005	21/03/2006	23/03/2006	30	148	178	Y	M	NM	NM	NM	NM	Cold air	1	1	2	1	23/03/2006	2
361	23/03/2006	R	36	M	1	5	5	Y	29/2/2006	5	5	60	Y	N	Y	Y	Y	Y	N	20/03/2006	21/03/2006	23/03/2006	21	4	25	N	NA	NA	NA	NA	NA	I do not know	1	1	1	1	23/03/2006	2
362	04/04/2006	U	27	M	5	3	1	Y	10/2/2006	5	4	20	N	NA	N	N	Y	Y	Y	24/02/2006	03/04/2006	04/04/2006	14	41	55	Y	M	NM	M	NM	NM	Bacteria	1	1	2	2	04/04/2006	2
363	06/05/2006	U	20	S	4	6	4	Y	18/03/2006	5	4	30	Y	N	Y	N	Y	Y	Y	2/04/2006	05/05/2006	06/05/2006	14	35	49	N	NA	NA	NA	NA	NA	I do not know	1	1	1	2	06/05/2006	1
364	17/4/2006	U	23	S	3	6	4	Y	20/03/2006	5	5	10	Y	N	N	N	Y	N	N	14/04/2006	15/04/2006	17/4/2006	24	4	28	N	NA	NA	NA	NA	NA	I do not know	1	1	2	1	17/4/2006	2
365	12/05/2006	U	31	M	2	4	6	Y	28/03/2006	5	5	30	N	NA	N	Y	Y	Y	Y	28/04/2006	09/05/2006	12/05/2006	30	15	45	Y	M	NM	NM	NM	NM	I do not know	1	1	2	1	12/05/2006	1
366	25/04/2006	R	27	M	1	5	5	Y	02/04/2006	5	2	45	Y	N	Y	N	Y	Y	N	22/04/2006	23/04/2006	25/04/2006	20	4	24	N	NA	NA	NA	NA	NA	I do not know	1	1	2	1	25/04/2006	2
367	16/05/2006	R	55	M	1	4	5	Y	01/05/2006	5	4	40	N	NA	Y	Y	N	N	Y	15/05/2006	15/05/2006	16/05/2006	14	2	16	NH	NH	NH	NH	NH	NH	NH	NH	NH	2	2	16/05/2006	2
368	23/05/2006	R	27	M	1	5	5	Y	21/02/2006	4	2	60	N	NA	Y	N	N	Y	Y	21/05/2006	23/05/2006	23/05/2006	90	3	93	N	NA	NA	NA	NA	NA	I do not know	1	1	2	1	23/05/2006	2
369	25/04/2006	U	23	S	3	3	7	Y	5/02/2006	5	2	20	N	NA	N	N	N	N	Y	19/02/2006	24/04/2006	25/04/2006	14	67	81	Y	M	NM	NM	NM	NM	I do not know	1	1	2	2	25/04/2006	2
370	30/05/2006	U	50	S	1	6	6	Y	27/03/2006	5	3	30	Y	Y	Y	N	Y	N	Y	4/04/2006	26/05/2006	30/05/2006	7	57	64	Y	M	M	NM	NM	NM	I do not know	1	1	2	2	30/05/2006	1
371	03/06/2006	U	78	M	1	6	9	Y	6/05/2006	5	5	60	N	NA	N	N	Y	N	Y	8/05/2006	1/06/2006	03/06/2006	2	26	28	Y	M	NM	M	NM	NM	I do not know	1	1	2	2	03/06/2006	2
372	5/06/2006	U	39	D	2	2	7	Y	04/11/2005	5	2	30	Y	N	Y	Y	N	Y	Y	09/11/2005	5/06/2006	5/06/2006	5	212	217	Y	M	NM	NM	NM	NM	I do not know	1	1	2	1	5/06/2006	1
373	05/06/2006	U	28	M	7	4	9	Y	10/05/2006	5	4	30	N	NA	Y	N	N	Y	Y	25/05/2006	03/06/2006	05/06/2006	15	11	26	N	NA	NA	NA	NA	NA	I do not know	3	3	2	1	05/06/2006	1
374	10/06/2006	R	62	M	7	2	9	Y	18/05/2006	4	5	45	N	NA	Y	Y	N	N	Y	07/06/2006	08/06/2006	10/06/2006	19	4	23	Y	M	NM	NM	NM	NM	Cold air	1	1	2	2	10/06/2006	2
375	13/06/2006	U	30	M	1	1	6	Y	25/12/2005	5	5	90	Y	N	Y	Y	Y	Y	Y	20/01/2006	12/06/2006	13/06/2006	30	144	174	NH	NH	NH	NH	NH	NH	NH	NH	NH	2	1	13/06/2006	2
376	17/06/2006	U	25	S	2	2	7	Y	02/5/2006	5	5	30	N	NA	Y	N	N	N	Y	17/05/2006	13/06/2006	17/06/2006	15	31	46	N	NA	NA	NA	NA	NA	I do not know	3	3	2	2	17/06/2006	2
377	18/06/2006	U	50	W	1	5	5	Y	18/3/2006	5	4	300	N	NA	Y	N	Y	N	Y	19/04/2006	17/06/2006	18/06/2006	31	60	91	NH	NH	NH	NH	NH	NH	NH	NH	NH	1	2	18/06/2006	2
378	24/06/2006	R	21	S	6	6	8	Y	13/6/2006	5	5	60	Y	N	N	N	N	Y	Y	14/06/2006	21/06/2006	24/06/2006	1	11	12	Y	M	M	NM	NM	M	Bacteria	1	1	2	1	24/06/2006	2
379	25/06/2006	U	29	S	3	6	4	Y	29/5/2006	5	5	30	Y	Y	Y	Y	Y	Y	Y	02/06/2006	25/06/2006	25/06/2006	3	24	27	Y	M	NM	NM	NM	NM	Cold air	1	1	2	1	25/06/2006	2
380	26/06/2006	R	66	M	1	5	5	Y	5/2/2006	1	5	30	Y	N	Y	Y	Y	N	Y	20/02/2006	25/06/2006	26/06/2006	15	127	142	N	NA	NA	NA	NA	NA	I do not know	3	3	2	1	26/06/2006	2
381	26/06/2006	R	45	M	1	5	5	Y	22/4/2006	5	5	45	Y	Y	N	N	N	Y	Y	07/05/2006	24/06/2006	26/06/2006	15	50	65	N	NA	NA	NA	NA	NA	I do not know	1	1	2	2	26/06/2006	2
382	26/06/2006	U	48	D	1	6	9	Y	30/5/2006	5	5	20	Y	N	Y	Y	Y	Y	N	16/06/2006	26/06/2006	26/06/2006	16	11	27	N	NA	NA	NA	NA	NA	I do not know	3	3	3	1	26/06/2006	2
383	27/06/2006	R	15	S	3	6	4	Y	2/06/2006	5	1	60	Y	N	Y	N	Y	N	Y	12/06/2006	26/06/2006	27/06/2006	10	16	26	Y	M	NM	NM	NM	NM	I do not know	1	1	2	1	27/06/2006	2
384	13/06/2006	R	20	S	3	6	4	Y	30/2/2006	5	2	120	Y	N	Y	Y	Y	N	Y	30/03/2006	13/06/2006	13/06/2006	30	74	104	N	NA	NA	NA	NA	NA	I do not know	1	1	2	2	13/06/2006	2
385	01/07/2006	R	35	M	1	1	5	Y	15/05/2006	5	5	30	N	NA	Y	N	N	Y	Y	30/05/2006	28/06/2006	01/07/2006	15	32	47	N	NA	NA	NA	NA	NA	I do not know	1	1	2	2	01/07/2006	2
386	03/07/2006	U	46	D	3	6	8	Y	19/06/2006	4	4	30	N	NA	N	N	N	N	Y	29/06/2006	02/07/2006	03/07/2006	10	5	15	N	NA	NA	NA	NA	NA	I do not know	3	3	2	1	03/07/2006	1
387	02/08/2006	R	35	M	1	5	5	Y	11/07/2006	1	2	60	N	NA	N	Y	N	Y	Y	26/07/2006	29/07/2006	02/08/2006	15	7	22	N	NA	NA	NA	NA	NA	I do not know	1	1	2	2	02/08/2006	2
388	03/08/2006	U	22	S	1	6	8	Y	05/07/2006	5	5	10	Y	Y	Y	Y	N	Y	Y	07/07/2006	02/08/2006	03/08/2006	2	27	29	Y	M	NM	NM	NM	M	I do not know	1	1	2	1	03/08/2006	2
389	18/06/2006	U	30	M	1	6	6	Y	20/04/2006	5	2	20	N	NA	Y	N	Y	N	Y	11/05/2006	17/06/2006	18/06/2006	21	38	59	N	NA	NA	NA	NA	NA	I do not know	3	3	1	1	18/06/2006	2
390	30/08/2006	R	15	S	1	6	3	Y	12/06/2006	5	2	30	N	NA	N	Y	N	Y	Y	12/07/2006	28/08/2006	30/08/2006	30	49	79	Y	M	NM	M	NM	NM	I do not know	1	1	2	2	30/08/2006	2
391	28/09/2006	U	26	M	3	2	6	Y	02/09/2006	5	2	30	N	NA	Y	Y	Y	Y	Y	05/09/2006	28/09/2006	28/09/2006	3	24	27	Y	M	NM	NM	NM	NM	I do not know	1	1	2	2	28/09/2006	1
392	06/10/2006	U	25	M	1	2	5	Y	16/06/2006	5	5	30	Y	N	Y	Y	Y	Y	Y	16/07/2006	05/10/2006	06/10/2006	30	81	111	Y	M	NM	NM	NM	NM	Cold air	3	3	2	2	06/10/2006	2
393	10/10/2006	R	27	M	1	5	5	Y	10/03/2006	1	2	40	N	NA	Y	Y	Y	Y	Y	05/06/2006	09/10/2006	10/10/2006	85	126	211	N	NA	NA	NA	NA	NA	I do not know	1	1	2	2	10/10/2006	2
394	27/10/2006	R	40	M	1	3	5	Y	1/06/2006	4	2	30	N	NA	Y	Y	Y	Y	Y	15/10/2006	25/10/2006	27/10/2006	134	13	147	Y	M	NM	NM	NM	NM	I do not know	1	1	2	2	27/10/2006	2
395	16/11/2006	U	23	S	5	5	7	Y	23/10/2006	1	2	10	Y	Y	N	N	N	Y	N	15/11/2006	16/11/2006	16/11/2006	22	2	24	N	NA	NA	NA	NA	NA	I do not know	1	1	2	1	16/11/2006	2
396	26/11/2006	R	55	M	1	5	5	Y	29/10/2006	5	2	60	Y	N	Y	Y	Y	Y	Y	24/11/2006	26/11/2006	26/11/2006	25	3	28	Y	M	NM	NM	NM	M	I do not know	1	1	2	1	26/11/2006	2
397	17/11/2006	U	25	S	1	6	8	Y	25/8/2006	4	2	20	N	NA	Y	Y	Y	Y	Y	24/10/2006	16/11/2006	17/11/2006	59	24	83	N	NA	NA	NA	NA	NA	I do not know	3	3	2	2	17/11/2006	1
398	08/12/2006	U	30	S	4	6	8	Y	30/08/2006	4	2	30	N	NA	N	N	Y	Y	Y	08/11/2006	08/12/2006	08/12/2006	68	31	99	N	NA	NA	NA	NA	NA	I do not know	1	1	2	2	08/12/2006	2
399	15/12/2006	U	20	S	4	6	6	Y	28/11/2006	1	2	20	Y	N	Y	Y	N	N	N	13/12/2006	14/12/2006	15/12/2006	15	3	18	N	NA	NA	NA	NA	NA	I do not know	2	3	2	1	15/12/2006	2
400	09/12/2006	U	26	S	1	6	6	Y	26/10/2006	4	2	30	Y	N	Y	Y	Y	Y	Y	11/11/2006	06/12/2006	09/12/2006	15	29	44	N	NA	NA	NA	NA	NA	I do not know	3	3	2	2	09/12/2006	1
401	03/13/2006	R	21	S	5	6	4	Y	12/12/2006	1	2	30	N	NA	Y	Y	N	Y	Y	27/12/2006	28/12/2006	03/13/2006	15	7	22	Y	M	NM	NM	NM	NM	Bacteria	1	1	2	2	03/13/2006	2
402	30/01/2007	U	26	M	4	3	1	Y	07/01/2007	4	5	30	N	NA	Y	Y	Y	Y	Y	30/01/2007	30/01/2007	30/01/2007	23	1	24	Y	M	NM	NM	NM	NM	I do not know	1	1	2	2	30/01/2007	2
403	25/01/2006	U	23	S	6	5	1	Y	03/1/2006	2	5	20	N	NA	Y	Y	N	Y	Y	18/01/2006	24/01/2006	25/01/2006	15	8	23	Y	M	NM	NM	NM	M	Cold air	1	1	2	2	25/01/2006	2
404	04/02/2006	U	25	M	4	6	8	Y	17/01/2006	5	4	10	Y	Y	Y	Y	N	Y	N	02/02/2006	03/02/2006	04/02/2006	15	3	18	Y	M	M	NM	M	NM	Cold air	1	1	2	2	04/02/2006	1
405	14/02/2006	U	28	D	6	5	1	Y	4/13/2005	5	2	15	Y	N	Y	N	Y	Y	Y	06/01/2006	12/02/2006	14/02/2006	7	39	46	Y	M	NM	NM	NM	M	I do not know	1	1	2	1	14/02/2006	2
406	14/02/2006	U	48	D	1	2	9	Y	14/09/2005	5	2	30	Y	Y	Y	Y	Y	Y	Y	19/09/2005	13/02/2006	14/02/2006	5	151	156	N	NA	NA	NA	NA	NA	Cold air	3	3	2	2	14/02/2006	2
407	03/03/2006	U	18	S	5	6	4	Y	14/01/2006	5	2	15	N	NA	Y	Y	Y	Y	Y	21/01/2006	02/03/2006	03/03/2006	7	43	50	Y	M	NM	M	M	M	I do not know	1	1	2	2	03/03/2006	2
408	10/03/2006	U	20	S	5	6	4	Y	24/02/2006	1	4	15	N	NA	Y	N	N	Y	Y	08/03/2006	09/03/2006	10/03/2006	14	3	17	Y	M	NM	M	NM	M	Cold air	1	1	2	2	10/03/2006	2
409	16/03/2006	R	25	D	1	2	6	Y	23/02/2006	1	5	60	N	NA	N	N	Y	N	Y	29/02/2006	14/03/2006	16/03/2006	6	18	24	N	NA	NA	NA	NA	NA	I do not know	3	3	2	2	16/03/2006	2
410	21/03/2006	R	35	M	1	5	5	Y	01/03/2006	5	5	90	Y	N	Y	N	N	Y	Y	06/03/2006	20/03/2006	21/03/2006	5	16	21	N	NA	NA	NA	NA	NA	I do not know	2	3	2	2	21/03/2006	2
411	12/03/2006	R	45	M	1	5	5	Y	16/08/2005	5	4	45	N	NA	Y	Y	Y	Y	Y	23/08/2005	11/03/2006	12/03/2006	7	205	212	Y	M	M	NM	NM	M	Cold air	1	1	2	2	12/03/2006	2
412	04/02/2006	U	22	S	6	6	4	Y	01/09/2005	5	5	30	Y	N	Y	Y	Y	Y	Y	06/09/2005	03/02/2006	04/02/2006	5	154	159	Y	M	NM	M	NM	NM	I do not know	1	1	2	1	04/02/2006	2
413	6/05/2006	U	19	S	4	6	4	Y	01/03/2006	2	2	20	Y	N	Y	Y	Y	Y	Y	10/04/2006	6/05/2006	6/05/2006	39	27	66	Y	M	NM	NM	M	M	Cold air	1	1	2	2	6/05/2006	2
414	17/03/2006	U	80	D	2	2	7	Y	04/03/2006	2	2	20	Y	N	N	Y	N	Y	Y	14/03/2006	16/03/2006	17/03/2006	10	4	14	Y	M	NM	NM	M	NM	I do not know	1	1	2	1	17/03/2006	2
415	21/04/2006	R	45	M	1	5	5	Y	05/12/2005	4	2	60	N	NA	Y	N	Y	N	Y	23/12/2005	18/04/2006	21/04/2006	18	124	142	Y	M	NM	NM	NM	M	I do not know	1	1	2	2	21/04/2006	2
416	01/04/2006	U	18	S	5	6	4	Y	01/02/2006	1	2	20	N	NA	Y	Y	Y	Y	N	16/02/2006	30/03/2006	01/04/2006	15	46	61	Y	M	NM	M	NM	NM	Cold air	1	1	2	1	01/04/2006	2
417	25/03/2006	R	18	S	1	6	4	Y	28/02/2006	5	5	40	Y	N	Y	Y	Y	N	Y	30/02/2006	23/03/2006	25/03/2006	2	26	28	NH	NH	NH	NH	NH	NH	NH	NH	NH	2	1	25/03/2006	2
418	01/05/2006	R	16	S	3	6	4	Y	18/04/2006	5	2	90	N	NA	Y	Y	N	Y	Y	29/04/2006	30/04/2006	01/05/2006	11	3	14	Y	M	NM	NM	M	NM	I do not know	1	1	2	2	01/05/2006	2
419	20/05/2006	R	22	S	6	6	4	Y	26/04/2006	5	2	120	N	NA	Y	Y	Y	Y	Y	03/05/2006	19/05/2006	20/05/2006	7	18	25	Y	M	NM	NM	NM	M	I do not know	1	1	2	2	20/05/2006	2
420	20/05/2006	R	50	W	1	5	5	Y	01/09/2005	4	5	90	Y	N	Y	Y	Y	N	Y	21/10/2005	19/05/2006	20/05/2006	50	215	265	N	NA	NA	NA	NA	NA	I do not know	3	3	2	1	20/05/2006	2
421	07/05/2006	U	16	S	1	6	4	Y	04/03/2006	2	2	20	Y	Y	N	Y	Y	Y	Y	25/03/2006	05/05/2006	07/05/2006	21	43	64	NH	NH	NH	NH	NH	NH	NH	NH	NH	2	1	07/05/2006	2
422	24/03/2006	U	32	M	4	4	7	Y	08/03/2006	5	3	20	Y	N	Y	N	N	Y	N	15/03/2006	23/03/2006	24/03/2006	7	10	17	Y	M	NM	NM	NM	M	I do not know	1	1	2	1	24/03/2006	2
423	14/06/2006	U	25	M	3	6	4	Y	23/5/2006	5	2	40	N	NA	Y	Y	Y	Y	Y	26/05/2006	13/06/2006	14/06/2006	3	19	22	Y	M	NM	NM	NM	NM	I do not know	1	1	2	2	14/06/2006	2
424	22/06/2006	R	32	M	1	6	3	Y	17/11/2005	4	2	90	Y	Y	Y	Y	Y	Y	Y	12/01/2006	21/06/2006	22/06/2006	60	161	221	N	NA	NA	NA	NA	NA	Cold air	3	3	2	1	22/06/2006	2
425	8/07/2006	U	21	S	4	5	7	Y	9/06/2006	5	5	10	N	NA	Y	Y	Y	Y	Y	16/06/2006	7/07/2006	8/07/2006	7	23	30	Y	M	NM	NM	M	NM	Cold air	1	1	2	2	8/07/2006	2
426	10/07/2006	R	28	M	2	1	5	Y	12/06/2006	1	5	40	Y	Y	Y	Y	N	Y	Y	19/06/2006	09/07/2006	10/07/2006	7	22	29	Y	M	NM	NM	M	NM	TB patient	1	1	2	2	10/07/2006	2
427	22/07/2006	R	67	M	1	5	5	Y	19/04/2006	5	2	90	Y	Y	Y	N	Y	N	Y	26/04/2006	20/07/2006	22/07/2006	7	87	94	Y	M	NM	NM	M	NM	I do not know	1	1	2	2	22/07/2006	2
428	24/07/2006	U	25	S	4	5	1	Y	03/07/2006	5	2	20	Y	Y	Y	Y	N	Y	Y	10/07/2006	23/07/2006	24/07/2006	7	15	22	Y	M	NM	M	M	NM	I do not know	1	1	2	1	24/07/2006	2
429	09/08/2006	U	18	S	4	6	4	Y	18/07/2006	5	2	3	Y	N	Y	Y	Y	Y	Y	21/07/2006	09/08/2006	09/08/2006	3	19	22	Y	M	NM	NM	M	NM	TB patient	1	1	2	1	09/08/2006	2
430	16/08/2006	U	50	W	1	3	5	Y	7/05/2006	5	5	20	Y	Y	Y	N	Y	N	Y	14/05/2006	15/08/2006	16/08/2006	7	93	100	N	NA	NA	NA	NA	NA	I do not know	2	3	2	2	16/08/2006	2
431	22/08/2006	R	45	M	2	5	5	Y	11/08/2006	5	2	60	Y	Y	Y	N	N	Y	Y	14/08/2006	22/08/2006	22/08/2006	3	9	12	Y	M	NM	M	NM	M	I do not know	1	1	2	2	22/08/2006	2
432	26/08/2006	U	18	S	4	6	4	Y	12/08/2006	5	2	10	N	NA	Y	Y	N	Y	N	19/08/2006	24/08/2006	26/08/2006	7	8	15	Y	M	NM	NM	M	NM	I do not know	1	1	2	2	26/08/2006	2
433	29/08/2006	R	47	M	2	5	5	Y	08/08/2006	4	3	150	Y	N	Y	N	Y	Y	Y	17/08/2006	28/08/2006	29/08/2006	9	13	22	Y	M	NM	NM	NM	NM	I do not know	1	1	2	2	29/08/2006	2
434	28/08/2006	R	65	W	1	6	9	Y	19/05/2006	5	2	90	Y	Y	Y	Y	Y	Y	Y	26/05/2006	26/08/2006	28/08/2006	7	93	100	NH	NH	NH	NH	NH	NH	NH	NH	NH	2	2	28/08/2006	2
435	05/09/2006	R	35	M	1	5	5	Y	07/03/2006	5	2	60	N	NA	Y	Y	Y	Y	Y	10/03/2006	04/09/2006	05/09/2006	3	176	179	Y	M	NM	NM	NM	M	I do not know	1	1	2	2	05/09/2006	2
436	13/09/2006	R	72	M	1	5	5	Y	03/03/2006	5	2	60	Y	N	Y	Y	Y	Y	Y	10/03/2006	12/09/2006	13/09/2006	7	184	191	NH	NH	NH	NH	NH	NH	NH	NH	NH	2	1	13/09/2006	2
437	27/09/2006	U	24	S	6	6	8	Y	3/09/2006	5	4	15	Y	N	Y	N	Y	Y	Y	10/09/2006	26/09/2006	27/09/2006	7	18	25	Y	M	NM	NM	NM	M	I do not know	1	1	2	2	27/09/2006	2
438	27/09/2006	R	25	M	3	3	7	Y	12/09/2006	5	3	120	N	NA	Y	Y	N	Y	N	14/09/2006	26/09/2006	27/09/2006	2	14	16	Y	M	NM	NM	NM	M	I do not know	1	1	2	2	27/09/2006	2
439	4/10/2006	R	35	W	1	5	5	Y	9/09/2006	5	4	30	N	NA	Y	Y	Y	Y	Y	13/09/2006	3/10/2006	4/10/2006	4	22	26	Y	M	NM	NM	M	NM	I do not know	1	1	2	2	4/10/2006	2
440	5/10/2006	R	30	S	1	3	5	Y	14/08/2006	5	3	120	N	NA	Y	Y	Y	N	Y	17/08/2006	4/10/2006	5/10/2006	3	49	52	N	NA	NA	NA	NA	NA	I do not know	1	1	2	2	5/10/2006	2
441	17/10/2006	R	68	M	1	5	5	Y	16/01/2006	4	2	30	N	NA	Y	Y	N	Y	Y	16/03/2006	16/10/2006	17/10/2006	60	212	272	N	NA	NA	NA	NA	NA	I do not know	3	3	2	1	17/10/2006	2
442	17/10/2006	U	30	S	3	5	7	Y	01/05/2006	5	5	20	Y	Y	Y	Y	N	Y	Y	08/05/2006	14/10/2006	17/10/2006	7	160	167	Y	M	M	NM	NM	NM	I do not know	1	1	2	1	17/10/2006	2
443	19/10/2006	U	21	S	4	6	8	Y	05/10/2006	5	2	30	N	NA	Y	Y	N	N	N	09/10/2006	18/10/2006	19/10/2006	4	11	15	Y	M	NM	NM	NM	NM	Jerm	1	1	2	2	19/10/2006	2
444	19/10/2006	U	18	M	3	6	3	Y	07/04/2006	5	1	60	N	NA	Y	Y	Y	N	Y	10/04/2006	18/10/2006	19/10/2006	3	190	193	Y	M	NM	NM	NM	NM	I do not know	1	1	2	1	19/10/2006	2
445	1/11/2006	R	19	S	3	6	4	Y	20/10/2006	5	2	150	N	NA	Y	Y	N	Y	Y	27/10/2006	30/10/2006	1/11/2006	7	5	12	Y	M	NM	NM	NM	NM	I do not know	1	1	2	2	1/11/2006	2
446	11/11/2006	U	60	W	1	6	9	Y	11/09/2006	4	1	30	N	NA	Y	Y	Y	Y	Y	11/10/2006	9/11/2006	11/11/2006	30	31	61	NH	NH	NH	NH	NH	NH	NH	NH	NH	2	2	11/11/2006	2
447	18/11/2006	R	45	M	1	5	5	Y	03/08/2006	5	2	90	Y	N	Y	N	Y	N	Y	03/09/2006	17/11/2006	18/11/2006	30	76	106	N	NA	NA	NA	NA	NA	I do not know	3	3	2	1	18/11/2006	2
448	30/11/2006	R	30	M	1	5	5	Y	30/6/2006	5	5	60	N	NA	N	Y	N	N	Y	30/07/2006	29/11/2006	30/11/2006	30	121	151	N	NA	NA	NA	NA	NA	I do not know	3	3	2	2	30/11/2006	2
449	14/12/2006	R	45	W	1	5	5	Y	24/11/2006	5	4	30	N	NA	Y	N	Y	N	Y	12/12/2006	13/12/2006	14/12/2006	18	3	21	N	NA	NA	NA	NA	NA	I do not know	1	1	2	1	14/12/2006	2
450	14/12/2006	R	64	M	1	5	5	Y	15/10/2006	5	3	140	Y	N	Y	Y	Y	N	Y	30/10/2006	13/12/2006	14/12/2006	15	45	60	Y	M	NM	NM	NM	NM	I do not know	1	1	2	2	14/12/2006	2
451	02/12/2006	R	40	M	1	5	5	Y	01/02/2006	5	2	90	N	NA	Y	Y	Y	N	Y	02/03/2006	01/12/2006	02/12/2006	31	271	302	Y	M	NM	M	NM	NM	I do not know	1	1	2	2	02/12/2006	2
452	07/01/2007	U	28	M	1	2	7	Y	25/12/2006	5	3	10	Y	Y	N	Y	N	Y	Y	05/01/2006	06/01/2007	07/01/2007	15	3	18	N	NA	NA	NA	NA	NA	I do not know	1	1	1	2	07/01/2007	2
453	29/01/2006	R	45	M	1	5	5	Y	12/10/2005	5	2	180	Y	N	Y	Y	Y	Y	Y	10/11/2005	27/01/2006	29/01/2006	28	85	113	NH	NH	NH	NH	NH	NH	NH	NH	NH	2	2	29/01/2006	2
454	8/02/2006	U	22	M	7	5	5	Y	16/01/2006	5	2	60	Y	Y	Y	Y	N	Y	Y	30/01/2006	7/02/2006	8/02/2006	14	9	23	Y	M	NM	NM	NM	M	I do not know	1	1	2	2	8/02/2006	2
455	06/03/2006	U	35	S	6	5	1	Y	04/03/2004	2	3	30	Y	N	Y	Y	Y	Y	Y	10/03/2005	03/03/2006	06/03/2006	371	362	733	Y	M	NM	M	NM	M	I do not know	1	1	2	2	06/03/2006	1
456	11/04/2006	R	25	M	1	2	5	Y	20/03/2006	5	2	120	Y	Y	Y	Y	Y	Y	Y	25/03/2006	09/04/2006	11/04/2006	5	17	22	Y	M	NM	NM	NM	M	I do not know	1	1	2	1	11/04/2006	2
457	11/04/2006	R	48	M	7	5	5	N	25/02/2006	4	5	120	N	NA	N	Y	Y	Y	Y	09/03/2006	10/04/2006	11/04/2006	14	33	47	Y	M	NM	M	NM	NM	I do not know	1	1	2	2	11/04/2006	2
458	12/04/2006	R	37	M	1	5	5	Y	2/02/2005	4	3	60	Y	N	Y	Y	Y	Y	Y	10/04/2006	11/04/2006	12/04/2006	433	3	436	Y	M	NM	M	NM	M	I do not know	3	3	2	1	12/04/2006	2
459	28/04/2006	R	22	M	7	3	5	N	1/04/2006	5	5	210	N	NA	Y	Y	Y	Y	Y	24/04/2006	25/04/2006	28/04/2006	23	5	28	N	NA	NA	NA	NA	NA	I do not know	1	1	2	1	28/04/2006	2
460	05/05/2006	R	25	S	6	5	1	Y	16/01/2006	5	2	60	Y	N	Y	Y	Y	Y	Y	01/02/2006	04/05/2006	05/05/2006	15	95	110	Y	M	NM	M	NM	M	Cold air	1	1	2	2	05/05/2006	2
461	05/05/2006	R	30	M	7	5	5	Y	01/01/2005	4	5	120	Y	N	Y	Y	Y	Y	Y	02/01/2006	03/05/2006	05/05/2006	366	124	490	Y	M	NM	M	NM	M	I do not know	1	1	2	2	05/05/2006	2
462	08/06/2006	R	30	D	1	6	6	Y	21/05/2006	5	2	60	Y	N	Y	Y	N	Y	Y	06/06/2006	08/06/2006	08/06/2006	15	3	18	N	NA	NA	NA	NA	NA	I do not know	2	3	1	1	08/06/2006	1
463	12/06/2006	R	43	M	1	5	5	Y	18/05/2006	5	2	60	Y	N	Y	Y	Y	Y	Y	10/06/2006	11/06/2006	12/06/2006	22	3	25	N	NA	NA	NA	NA	NA	I do not know	3	3	1	1	12/06/2006	2
464	24/06/2006	U	19	S	3	6	6	Y	4/05/2006	5	2	30	Y	N	Y	N	Y	Y	Y	05/06/2006	23/06/2006	24/06/2006	31	20	51	Y	M	NM	M	NM	M	Cold air	1	1	2	2	24/06/2006	2
465	24/06/2006	R	35	S	1	5	5	Y	01/03/2006	5	2	130	Y	N	Y	Y	Y	Y	Y	03/05/2006	22/06/2006	24/06/2006	62	52	114	NH	NH	NH	NH	NH	NH	NH	NH	NH	2	2	24/06/2006	2
466	09/07/2006	U	27	S	6	5	1	Y	20/06/2006	5	2	30	Y	N	Y	Y	N	Y	Y	05/07/2006	07/07/2006	09/07/2006	15	5	20	Y	M	NM	M	M	NM	Cold air	1	1	2	1	09/07/2006	2
467	17/07/2006	R	27	M	1	3	5	Y	30/04/2006	4	5	60	Y	N	Y	N	Y	Y	Y	13/07/2006	16/07/2006	17/07/2006	73	5	78	NH	NH	NH	NH	NH	NH	NH	NH	NH	2	2	17/07/2006	2
468	19/07/2006	R	50	M	7	5	5	Y	1/06/2006	4	5	180	Y	N	Y	N	Y	Y	Y	16/07/2006	17/07/2006	19/07/2006	45	4	49	N	NA	NA	NA	NA	NA	I do not know	2	3	2	2	19/07/2006	2
469	06/08/2006	U	45	M	1	5	5	Y	22/07/2006	4	4	60	Y	N	Y	Y	N	Y	Y	04/08/2006	05/08/2006	06/08/2006	12	3	15	N	NA	NA	NA	NA	NA	I do not know	1	1	2	1	06/08/2006	2
470	06/08/2006	R	30	M	1	5	5	Y	20/07/2006	4	4	180	Y	N	Y	Y	N	Y	Y	04/08/2006	05/08/2006	06/08/2006	14	3	17	NH	NH	NH	NH	NH	NH	NH	NH	NH	2	1	06/08/2006	2
471	07/08/2006	R	25	M	1	5	5	Y	13/07/2006	2	4	360	Y	N	N	Y	Y	Y	Y	04/08/2006	05/08/2006	07/08/2006	21	4	25	NH	NH	NH	NH	NH	NH	NH	NH	NH	2	2	07/08/2006	2
472	20/08/2006	R	50	M	1	5	5	Y	11/04/2006	3	5	60	N	NA	Y	Y	Y	Y	Y	17/08/2006	19/08/2006	20/08/2006	126	4	130	NH	NH	NH	NH	NH	NH	NH	NH	NH	2	2	20/08/2006	2
473	24/08/2006	U	47	M	7	3	5	Y	26/05/2005	4	2	60	Y	N	Y	Y	Y	Y	Y	27/05/2006	23/08/2006	24/08/2006	366	88	454	N	NA	NA	NA	NA	NA	I do not know	3	3	2	2	24/08/2006	2
474	06/09/2006	R	50	M	1	5	5	Y	07/03/2006	5	5	120	N	NA	Y	Y	Y	Y	Y	10/05/2006	04/09/2006	06/09/2006	63	117	180	N	NA	NA	NA	NA	NA	I do not know	3	3	2	2	06/09/2006	2
475	08/09/2006	R	75	M	1	2	5	Y	13/08/2006	4	5	90	Y	N	Y	Y	Y	Y	Y	05/09/2006	06/09/2006	08/09/2006	22	4	26	N	NA	NA	NA	NA	NA	I do not know	3	3	2	2	08/09/2006	2
476	12/09/2006	R	70	M	1	2	5	Y	21/08/2006	4	5	120	Y	N	N	N	Y	N	Y	10/09/2006	11/09/2006	12/09/2006	19	3	22	N	NA	NA	NA	NA	NA	I do not know	2	3	2	1	12/09/2006	2
477	03/10/2006	R	20	S	1	6	8	Y	06/08/2006	2	5	120	Y	N	N	Y	Y	Y	Y	01/10/2006	02/10/2006	03/10/2006	55	3	58	NH	NH	NH	NH	NH	NH	NH	NH	NH	2	1	03/10/2006	2
478	05/10/2006	U	26	M	6	5	1	Y	26/09/2006	5	2	20	N	NA	Y	Y	N	Y	Y	03/10/2006	04/10/2006	05/10/2006	7	3	10	Y	M	M	M	NM	M	Cold air	1	1	2	2	05/10/2006	2
479	09/10/2006	R	35	M	1	3	5	Y	22/09/2006	5	5	120	Y	N	Y	Y	Y	Y	Y	07/10/2006	08/10/2006	09/10/2006	15	3	18	Y	M	NM	NM	NM	NM	I do not know	1	1	2	1	09/10/2006	2
480	01/09/2006	U	45	M	7	3	5	Y	19/08/2006	5	2	30	Y	N	Y	Y	Y	Y	Y	28/08/2006	30/08/2006	01/09/2006	9	4	13	N	NA	NA	NA	NA	NA	I do not know	2	3	2	2	01/09/2006	2
481	29/11/2006	R	45	M	7	5	5	Y	27/08/2006	2	4	60	Y	N	Y	Y	Y	Y	Y	27/11/2006	28/11/2006	29/11/2006	90	3	93	NH	NH	NH	NH	NH	NH	NH	NH	NH	2	2	29/11/2006	2
482	29/11/2006	R	75	M	1	5	5	Y	21/11/2006	4	5	90	N	NA	Y	Y	Y	Y	Y	27/11/2006	28/11/2006	29/11/2006	6	3	9	NH	NH	NH	NH	NH	NH	NH	NH	NH	2	2	29/11/2006	2
483	07/12/2006	R	16	S	1	6	8	Y	01/08/2006	2	2	90	Y	N	Y	Y	Y	Y	Y	05/12/2006	06/12/2006	07/12/2006	124	3	127	NH	NH	NH	NH	NH	NH	NH	NH	NH	2	2	07/12/2006	2
484	30/12/2006	R	21	S	3	5	5	Y	12/12/2006	2	5	60	Y	Y	Y	Y	Y	Y	Y	27/12/2006	28/12/2006	30/12/2006	15	4	19	Y	M	M	M	NM	NM	I do not know	1	1	2	1	30/12/2006	2
485	07/01/2007	R	18	S	3	6	4	Y	22/12/2006	5	5	60	Y	N	N	Y	Y	Y	Y	05/01/2007	06/01/2007	07/01/2007	18	3	21	Y	M	M	M	NM	NM	Cold air	1	1	2	2	07/01/2007	2
486	8/01/2007	R	27	S	1	6	8	Y	15/12/2006	4	4	60	Y	Y	Y	Y	Y	Y	Y	04/01/2007	05/01/2007	8/01/2007	24	5	29	NH	NH	NH	NH	NH	NH	NH	NH	NH	2	1	8/01/2007	2
487	20/01/2007	U	23	S	6	5	1	Y	01/01/2007	5	2	20	N	NA	Y	Y	Y	Y	Y	15/01/2007	18/01/2007	20/01/2007	14	6	20	Y	M	NM	M	NM	M	I do not know	1	1	2	1	20/01/2007	2
488	23/01/2007	R	20	M	1	5	5	Y	01/13/2006	3	5	90	N	NA	Y	Y	Y	Y	Y	20/01/2007	22/01/2007	23/01/2007	24	4	28	NH	NH	NH	NH	NH	NH	NH	NH	NH	2	1	23/01/2007	2
489	28/01/2007	R	80	M	1	3	5	Y	30/09/2005	4	5	120	Y	N	Y	Y	Y	Y	Y	25/01/2007	26/01/2007	28/01/2007	120	4	124	NH	NH	NH	NH	NH	NH	NH	NH	NH	2	2	28/01/2007	2
490	12/02/2007	R	17	S	2	5	5	Y	21/01/2007	5	2	60	Y	N	Y	Y	Y	Y	Y	10/02/2007	12/02/2007	12/02/2007	19	3	22	Y	M	NM	M	NM	NM	I do not know	1	1	2	1	12/02/2007	2
491	29/02/2007	U	28	M	1	6	3	Y	01/09/2006	2	2	10	Y	N	Y	Y	Y	Y	Y	26/02/2007	28/02/2007	29/02/2007	180	4	184	Y	M	NM	M	NM	M	Cold air	1	1	1	2	29/02/2007	2
492	11/03/2006	U	18	M	3	6	4	Y	17/02/2006	5	2	80	Y	N	Y	Y	Y	Y	Y	10/03/2006	11/03/2006	11/03/2006	23	2	25	N	NA	NA	NA	NA	NA	Jerm	1	1	2	1	11/03/2006	2
493	20/02/2006	R	22	S	1	2	5	Y	16/08/2005	5	5	15	Y	N	Y	Y	Y	Y	Y	24/08/2005	20/02/2006	20/02/2006	8	182	190	N	NA	NA	NA	NA	NA	Cold air	1	1	1	1	20/02/2006	2
494	29/02/2006	R	16	D	3	6	4	Y	30/11/2005	4	4	60	Y	N	Y	N	N	Y	Y	25/01/2006	26/02/2006	29/02/2006	61	35	96	N	NA	NA	NA	NA	NA	Jerm	1	1	2	2	29/02/2006	2
495	28/05/2006	R	45	M	1	3	5	Y	8/02/2006	4	2	30	Y	N	Y	Y	Y	Y	Y	27/05/2006	28/05/2006	28/05/2006	109	2	111	N	NA	NA	NA	NA	NA	Cold air	1	1	2	1	28/05/2006	2
496	14/06/2006	R	28	M	1	1	5	Y	19/02/2005	4	5	20	Y	Y	Y	Y	Y	N	Y	15/06/2005	12/06/2006	14/06/2006	116	365	481	N	NA	NA	NA	NA	NA	Cold air	3	3	2	1	14/06/2006	2
497	26/07/2006	R	24	M	1	4	5	Y	29/04/2006	4	5	30	N	NA	Y	N	Y	Y	Y	20/05/2006	24/07/2006	26/07/2006	21	67	88	N	NA	NA	NA	NA	NA	I do not know	2	3	3	2	26/07/2006	2
498	10/07/2006	R	18	S	3	6	4	Y	21/01/2006	4	5	10	N	NA	Y	Y	Y	N	Y	14/06/2006	10/07/2006	10/07/2006	143	27	170	N	NA	NA	NA	NA	NA	Cold air	1	1	2	2	10/07/2006	2
499	29/08/2006	R	50	M	1	5	5	Y	4/04/2006	5	3	30	Y	N	Y	N	Y	N	Y	11/05/2006	20/08/2006	29/08/2006	37	109	146	N	NA	NA	NA	NA	NA	I do not know	3	3	2	2	29/08/2006	2
500	9/09/2006	R	40	M	1	5	5	Y	16/08/2006	5	5	30	Y	N	Y	Y	Y	Y	Y	8/09/2006	8/09/2006	9/09/2006	22	2	24	N	NA	NA	NA	NA	NA	Cold air	3	3	2	2	9/09/2006	2
501	9/09/2006	R	55	M	1	5	5	N	07/09/2005	2	3	120	N	NA	N	Y	Y	N	Y	8/09/2006	8/09/2006	9/09/2006	365	2	367	N	NA	NA	NA	NA	NA	Cold air	3	3	2	2	9/09/2006	2
502	16/08/2006	R	22	S	1	6	6	N	20/07/2006	5	3	60	N	NA	N	Y	Y	Y	Y	8/08/2006	8/08/2006	16/08/2006	18	9	27	N	NA	NA	NA	NA	NA	Cold air	3	3	2	2	16/08/2006	2
503	19/09/2006	R	42	M	2	4	5	Y	28/09/2005	4	5	15	N	NA	Y	Y	Y	Y	Y	15/09/2006	17/09/2006	19/09/2006	352	5	357	N	NA	NA	NA	NA	NA	Cold air	1	1	2	2	19/09/2006	2
504	07/10/2006	R	39	M	1	5	5	Y	07/05/2006	4	3	90	N	NA	Y	Y	N	Y	Y	5/08/2006	06/10/2006	07/10/2006	88	63	151	N	NA	NA	NA	NA	NA	Cold air	3	3	2	2	07/10/2006	1
505	03/11/2006	R	35	M	1	5	5	Y	13/10/2006	5	2	20	N	NA	Y	Y	Y	Y	Y	16/10/2006	02/11/2006	03/11/2006	3	18	21	N	NA	NA	NA	NA	NA	Work load	1	1	2	2	03/11/2006	1
506	24/01/2007	R	28	D	2	4	5	Y	5/10/2006	5	5	60	N	NA	Y	N	Y	N	Y	20/10/2006	23/01/2007	24/01/2007	15	100	115	N	NA	NA	NA	NA	NA	I do not know	1	1	2	2	24/01/2007	2
507	27/02/2006	R	45	D	2	1	5	Y	16/11/2005	1	2	60	Y	Y	Y	N	Y	N	Y	11/01/2006	26/02/2006	27/02/2006	60	47	107	N	NA	NA	NA	NA	NA	I do not know	1	1	2	1	27/02/2006	2
508	11/03/2006	R	25	S	1	2	5	Y	01/09/2005	5	2	120	Y	Y	N	Y	Y	Y	Y	02/10/2005	10/03/2006	11/03/2006	31	165	196	N	NA	NA	NA	NA	NA	I do not know	1	1	2	1	11/03/2006	2
509	22/05/2006	R	27	M	1	3	5	Y	12/06/2005	4	5	90	Y	Y	Y	Y	Y	Y	Y	07/02/2006	21/05/2006	22/05/2006	240	106	346	Y	M	NM	NM	NM	NM	I do not know	3	3	2	1	22/05/2006	2
510	9/5/2006	R	65	M	7	4	5	Y	10/04/2005	3	1	150	Y	N	Y	Y	Y	Y	Y	10/10/2005	9/5/2006	9/5/2006	180	215	395	Y	M	NM	NM	M	NM	I do not know	1	1	2	2	9/5/2006	2
511	12/05/2006	R	33	M	3	2	7	Y	10/02/2006	2	2	40	Y	N	Y	Y	Y	N	Y	10/04/2006	12/05/2006	12/05/2006	60	33	93	Y	M	NM	NM	NM	M	I do not know	1	1	2	2	12/05/2006	2
512	14/09/2006	R	21	S	6	6	4	Y	20/08/2006	5	5	60	Y	N	Y	Y	Y	Y	Y	12/09/2006	13/09/2006	14/09/2006	22	3	25	Y	M	NM	M	M	NM	Bacteria	1	1	2	2	14/09/2006	2
513	26/10/2006	R	48	M	1	5	5	Y	29/09/2006	5	2	40	Y	N	Y	Y	Y	Y	N	23/10/2006	24/10/2006	26/10/2006	24	4	28	Y	M	NM	NM	NM	NM	I do not know	1	1	2	1	26/10/2006	2
514	22/11/2006	R	72	M	1	5	5	Y	18/09/2006	4	2	150	Y	N	Y	Y	Y	Y	Y	20/11/2006	21/11/2006	22/11/2006	62	3	65	N	NA	NA	NA	NA	NA	I do not know	3	3	2	1	22/11/2006	2
515	05/02/2007	R	20	S	4	5	5	Y	16/01/2007	5	2	60	Y	Y	Y	Y	N	Y	Y	04/02/2007	05/02/2007	05/02/2007	18	2	20	Y	M	NM	NM	NM	NM	I do not know	1	1	2	1	05/02/2007	2
516	16/02/2006	R	45	D	1	1	5	Y	7/02/2005	5	1	20	Y	N	Y	Y	Y	Y	Y	15/02/2005	15/02/2006	16/02/2006	8	367	375	N	NA	NA	NA	NA	NA	I do not know	3	3	2	2	16/02/2006	1
517	04/04/2006	R	24	M	1	5	5	Y	16/09/2005	5	2	20	Y	N	Y	Y	Y	Y	Y	30/09/2005	03/04/2006	04/04/2006	14	190	204	N	NA	NA	NA	NA	NA	I do not know	3	3	2	1	04/04/2006	2
518	15/04/2006	R	30	M	1	5	5	Y	27/03/2006	5	2	90	Y	Y	Y	Y	Y	Y	Y	11/04/2006	14/04/2006	15/04/2006	14	5	19	Y	M	NM	NM	NM	NM	Cold air	1	1	1	1	15/04/2006	2
519	23/04/2006	R	67	W	1	6	3	Y	7/07/2005	4	2	90	Y	Y	Y	Y	Y	Y	Y	17/04/2006	17/04/2006	23/04/2006	285	7	292	N	NA	NA	NA	NA	NA	I do not know	3	3	2	1	23/04/2006	2
520	12/05/2006	U	25	D	1	1	6	Y	7/03/2006	4	5	25	Y	Y	Y	Y	Y	Y	Y	07/05/2006	10/05/2006	12/05/2006	60	6	66	Y	M	M	NM	NM	NM	I do not know	1	1	2	2	12/05/2006	2
521	19/05/2006	R	22	D	4	6	8	Y	11/02/2006	2	2	60	N	NA	Y	Y	Y	Y	Y	14/05/2006	14/05/2006	19/05/2006	93	6	99	N	NA	NA	NA	NA	NA	I do not know	1	1	2	2	19/05/2006	1
522	1/06/2006	R	60	M	1	1	5	Y	14/01/2003	2	5	150	Y	Y	Y	Y	Y	Y	Y	13/02/2003	29/05/2006	1/06/2006	29	1204	1233	N	NA	NA	NA	NA	NA	I do not know	3	3	2	2	1/06/2006	2
523	13/06/2006	U	22	S	6	6	4	Y	13/05/2006	5	2	10	N	NA	Y	Y	Y	Y	Y	20/05/2006	12/06/2006	13/06/2006	7	24	31	Y	M	NM	NM	NM	NM	I do not know	1	1	2	1	13/06/2006	2
524	15/08/2006	R	15	S	3	6	4	Y	12/06/2006	2	2	60	N	NA	Y	Y	Y	Y	N	27/07/2006	14/08/2006	15/08/2006	45	19	64	N	NA	NA	NA	NA	NA	I do not know	1	1	1	1	15/08/2006	1
525	14/01/2007	U	36	D	2	1	7	Y	2/10/2006	2	5	23	Y	Y	Y	Y	N	Y	Y	6/01/2007	9/01/2007	14/01/2007	99	9	108	N	NA	NA	NA	NA	NA	I do not know	3	3	2	1	14/01/2007	1
526	30/03/2006	R	40	M	1	5	5	Y	04/03/2006	5	2	15	Y	N	Y	Y	Y	Y	Y	12/03/2006	27/03/2006	30/03/2006	8	19	27	Y	M	NM	NM	NM	NM	I do not know	1	1	2	1	30/03/2006	2
527	09/04/2006	R	15	S	1	6	4	Y	03/13/2005	5	2	30	Y	N	N	Y	N	N	Y	05/01/2006	09/04/2006	09/04/2006	7	95	102	NH	NH	NH	NH	NH	NH	NH	NH	NH	2	1	09/04/2006	2
528	14/05/2006	R	35	M	7	5	5	Y	21/3/2006	2	2	20	N	NA	Y	Y	Y	N	Y	30/04/2006	13/05/2006	14/05/2006	39	15	54	Y	M	NM	NM	NM	NM	I do not know	1	1	1	2	14/05/2006	2
529	7/08/2006	R	36	M	1	5	5	Y	01/06/2006	5	5	10	Y	N	Y	Y	Y	Y	Y	15/06/2006	07/08/2006	7/08/2006	14	53	67	Y	M	M	NM	NM	NM	Cold air	1	1	2	1	7/08/2006	2
530	17/08/2006	R	27	M	1	3	5	Y	13/04/2006	5	5	20	N	NA	Y	Y	Y	Y	Y	18/04/2006	17/08/2006	17/08/2006	5	120	125	Y	M	NM	NM	NM	NM	Cold air	1	1	2	2	17/08/2006	2
531	16/10/2006	R	60	M	1	5	5	Y	28/09/2006	5	4	45	Y	Y	N	N	Y	N	Y	2/10/2006	15/10/2006	16/10/2006	4	15	19	Y	M	M	NM	NM	NM	I do not know	1	1	2	1	16/10/2006	2
532	27/12/2006	R	36	M	7	3	5	Y	01/11/2006	5	5	25	N	NA	Y	N	Y	Y	Y	18/11/2006	26/12/2006	27/12/2006	17	40	57	Y	M	NM	NM	NM	NM	Michi	1	1	2	2	27/12/2006	2
533	15/01/2007	R	42	M	1	3	3	Y	01/11/2006	4	2	25	N	NA	Y	Y	Y	N	Y	10/01/2007	13/01/2007	15/01/2007	74	6	80	N	NA	NA	NA	NA	NA	I do not know	1	1	2	2	15/01/2007	2
534	21/01/2007	R	50	M	1	5	5	Y	01/10/2006	5	5	60	Y	N	Y	N	Y	Y	Y	02/11/2006	20/01/2007	21/01/2007	31	85	116	NH	NH	NH	NH	NH	NH	NH	NH	NH	2	1	21/01/2007	2
535	24/01/2007	R	23	S	6	5	1	Y	02/03/2005	5	2	10	N	NA	Y	Y	Y	Y	Y	04/03/2005	24/01/2007	24/01/2007	2	691	693	Y	M	M	M	M	M	Bacteria	1	1	2	1	24/01/2007	2
536	10/05/2006	U	57	S	4	6	4	Y	18/04/2006	5	2	15	Y	N	Y	N	Y	Y	Y	9/05/2006	10/05/2006	10/05/2006	21	2	23	Y	M	NM	NM	NM	NM	I do not know	1	1	2	1	10/05/2006	2
537	16/04/2006	R	47	M	3	2	9	Y	06/11/2005	5	2	60	Y	N	Y	Y	Y	Y	Y	05/12/2005	05/04/2006	16/04/2006	29	137	166	N	NA	NA	NA	NA	NA	Cold air	1	1	2	2	16/04/2006	1
538	23/04/2006	R	50	D	1	1	5	Y	01/04/2006	2	2	45	Y	N	Y	Y	Y	Y	Y	22/04/2006	22/04/2006	23/04/2006	21	2	23	N	NA	NA	NA	NA	NA	I do not know	3	3	2	1	23/04/2006	2
539	19/09/2006	U	53	M	1	6	6	Y	16/04/2006	5	2	10	Y	N	Y	Y	Y	Y	Y	26/04/2006	18/09/2006	19/09/2006	10	144	154	N	NA	NA	NA	NA	NA	I do not know	1	1	2	1	19/09/2006	2
540	28/09/2006	R	65	M	1	5	5	Y	23/02/2006	5	2	45	N	NA	Y	Y	Y	Y	Y	23/03/2006	26/09/2006	28/09/2006	30	185	215	N	NA	NA	NA	NA	NA	Cold air	3	3	2	2	28/09/2006	2
541	22/10/2006	R	70	M	1	1	5	Y	9/10/2006	5	2	90	Y	N	N	Y	Y	Y	Y	21/10/2006	22/10/2006	22/10/2006	12	2	14	N	NA	NA	NA	NA	NA	Cold air	1	1	2	1	22/10/2006	2
542	9/01/2007	R	20	S	4	6	8	Y	04/13/2006	5	5	60	Y	N	Y	N	N	Y	Y	7/01/2007	8/01/2007	9/01/2007	8	3	11	N	NA	NA	NA	NA	NA	I do not know	1	1	2	1	9/01/2007	2
543	14/01/2007	U	48	D	1	1	5	Y	01/09/2006	4	2	40	Y	N	Y	N	Y	N	Y	12/01/2007	12/01/2007	14/01/2007	136	3	139	N	NA	NA	NA	NA	NA	I do not know	3	3	2	2	14/01/2007	2
544	6/11/2006	R	54	M	1	1	5	Y	12/10/2006	5	2	60	N	NA	Y	Y	Y	N	N	15/10/2006	4/11/2006	6/11/2006	3	22	25	N	NA	NA	NA	NA	NA	I do not know	1	1	2	2	6/11/2006	2
545	05/03/2006	U	33	M	2	3	5	Y	18/02/2006	2	2	40	N	NA	Y	N	N	Y	N	03/03/2006	04/03/2006	05/03/2006	15	3	18	Y	M	NM	NM	NM	M	I do not know	1	1	2	1	05/03/2006	2
546	19/03/2006	U	50	M	1	6	3	Y	11/03/2006	5	4	60	Y	N	N	Y	Y	N	Y	18/03/2006	18/03/2006	19/03/2006	7	2	9	N	NA	NA	NA	NA	NA	I do not know	3	3	2	2	19/03/2006	2
547	25/03/2006	R	50	M	1	3	5	Y	13/02/2005	2	2	90	N	NA	Y	Y	Y	Y	Y	12/02/2006	24/03/2006	25/03/2006	364	44	408	N	NA	NA	NA	NA	NA	I do not know	2	3	2	2	25/03/2006	2
548	29/03/2006	R	25	M	1	3	5	Y	15/09/2005	2	5	40	Y	N	Y	Y	Y	Y	Y	25/10/2005	27/03/2006	29/03/2006	40	160	200	Y	M	NM	M	NM	M	I do not know	1	1	2	2	29/03/2006	2
549	29/05/2006	U	29	M	1	5	5	Y	07/02/2006	5	2	120	N	NA	Y	Y	N	N	Y	12/02/2006	28/05/2006	29/05/2006	5	108	113	N	NA	NA	NA	NA	NA	I do not know	3	3	2	1	29/05/2006	2
550	02/09/2006	U	28	M	1	6	8	Y	05/04/2006	1	2	20	N	NA	Y	N	N	Y	Y	12/05/2006	01/09/2006	02/09/2006	37	111	148	N	NA	NA	NA	NA	NA	I do not know	3	3	1	1	02/09/2006	2
551	01/09/2006	U	57	M	3	6	9	Y	01/03/2006	5	2	20	N	NA	Y	N	Y	Y	Y	8/03/2006	30/08/2006	01/09/2006	7	174	181	Y	M	NM	NM	M	NM	I do not know	1	1	2	2	01/09/2006	2
552	4/11/2006	U	26	M	3	6	6	Y	05/10/2006	5	2	20	N	NA	Y	Y	Y	Y	N	20/10/2006	3/11/2006	4/11/2006	15	15	30	Y	M	NM	NM	NM	NM	Cold air	1	1	2	1	4/11/2006	2
553	4/11/2006	R	45	W	1	2	5	Y	18/10/2006	5	2	60	N	NA	Y	Y	Y	N	Y	27/10/2006	3/11/2006	4/11/2006	9	8	17	NH	NH	NH	NH	NH	NH	NH	NH	NH	2	2	4/11/2006	2
554	15/11/2006	U	30	S	1	6	6	Y	25/10/2006	1	3	30	N	NA	N	Y	Y	Y	Y	14/11/2006	14/11/2006	15/11/2006	19	2	21	N	NA	NA	NA	NA	NA	Work load	1	1	1	2	15/11/2006	2
555	23/11/2006	U	50	D	1	6	3	Y	27/10/2006	5	2	23	Y	N	Y	N	Y	Y	N	20/11/2006	22/11/2006	23/11/2006	23	4	27	N	NA	NA	NA	NA	NA	I do not know	1	3	2	2	23/11/2006	2
556	4/12/2006	R	35	M	3	3	5	Y	20/11/2006	5	2	40	N	NA	Y	N	Y	Y	Y	23/11/2006	4/12/2006	4/12/2006	3	12	15	Y	M	NM	NM	NM	NM	Cold air	1	1	2	1	4/12/2006	2
557	22/12/2006	U	80	W	1	6	3	Y	20/10/2006	5	2	80	N	NA	Y	N	Y	Y	N	20/12/2006	21/12/2006	22/12/2006	60	3	63	N	NA	NA	NA	NA	NA	I do not know	3	3	2	2	22/12/2006	2
558	28/12/2006	R	33	M	1	5	5	Y	03/09/2006	5	2	60	N	NA	Y	N	N	N	Y	10/09/2006	27/12/2006	28/12/2006	7	109	116	N	NA	NA	NA	NA	NA	I do not know	1	3	2	1	28/12/2006	2
559	22/1/2007	U	70	W	1	6	9	Y	29/12/2006	5	2	10	Y	N	Y	N	Y	N	Y	30/12/2006	20/01/2007	22/1/2007	1	28	29	N	NA	NA	NA	NA	NA	I do not know	3	3	2	2	22/1/2007	2
560	12/2/2007	U	28	S	1	6	6	Y	01/01/2007	5	3	10	N	NA	N	N	Y	Y	Y	01/02/2007	10/2/2007	12/2/2007	30	12	42	NH	NH	NH	NH	NH	NH	NH	NH	NH	2	2	12/2/2007	1
561	20/02/2007	R	20	S	4	5	5	Y	03/01/2007	2	5	15	N	NA	N	N	N	N	N	01/02/2007	18/02/2007	20/02/2007	28	20	48	N	NA	NA	NA	NA	NA	I do not know	1	1	2	2	20/02/2007	2
562	21/02/2007	R	52	M	1	1	5	Y	30/08/2006	5	2	30	Y	Y	Y	Y	Y	Y	Y	15/09/2006	20/02/2007	21/02/2007	15	162	177	N	NA	NA	NA	NA	NA	I do not know	3	3	2	1	21/02/2007	2
563	7/04/2006	R	48	M	1	5	5	Y	08/07/2004	4	2	180	Y	N	Y	Y	Y	Y	Y	09/07/2005	5/04/2006	7/04/2006	366	274	640	N	NA	NA	NA	NA	NA	I do not know	3	3	1	2	7/04/2006	2
564	11/05/2006	R	35	D	1	4	5	Y	02/01/2005	4	5	240	Y	Y	Y	Y	Y	Y	Y	02/1/2006	10/5/2006	11/05/2006	365	130	495	N	NA	NA	NA	NA	NA	I do not know	2	3	1	2	11/05/2006	2
565	13/05/2006	R	24	M	1	4	5	Y	03/04/2006	5	3	120	Y	N	Y	Y	Y	Y	Y	23/04/2006	13/05/2006	13/05/2006	20	21	41	N	NA	NA	NA	NA	NA	Cold air	2	3	2	1	13/05/2006	2
566	04/07/2006	U	27	D	1	6	3	N	02/5/2006	4	3	120	Y	Y	Y	Y	Y	Y	Y	02/07/2006	03/07/2006	04/07/2006	60	3	63	N	NA	NA	NA	NA	NA	I do not know	1	1	2	1	04/07/2006	2
567	22/07/2006	R	45	M	1	5	5	Y	08/10/2005	2	2	60	Y	Y	Y	Y	Y	Y	Y	20/07/2006	21/07/2006	22/07/2006	287	3	290	N	NA	NA	NA	NA	NA	I do not know	3	3	1	1	22/07/2006	2
568	07/08/2006	U	24	S	4	4	7	Y	28/07/2006	5	5	10	Y	N	Y	Y	N	Y	Y	06/08/2006	07/08/2006	07/08/2006	8	2	10	N	NA	NA	NA	NA	NA	I do not know	1	1	2	1	07/08/2006	2
569	27/09/2006	U	18	M	3	5	7	Y	30/08/2006	4	5	10	Y	N	Y	N	Y	Y	Y	14/09/2006	25/09/2006	27/09/2006	14	14	28	N	NA	NA	NA	NA	NA	Cold air	1	1	1	1	27/09/2006	2
570	8/10/2006	R	18	M	1	2	5	N	14/05/2006	4	5	180	N	NA	Y	Y	Y	Y	Y	12/09/2006	13/09/2006	8/10/2006	118	27	145	N	NA	NA	NA	NA	NA	Michi	1	1	1	2	8/10/2006	2
571	26/10/2006	R	33	M	1	5	5	Y	22/06/2006	4	5	120	Y	Y	Y	Y	Y	Y	Y	21/10/2006	22/10/2006	26/10/2006	119	6	125	N	NA	NA	NA	NA	NA	Cold air	3	3	2	1	26/10/2006	2
572	28/10/2006	R	35	M	1	5	5	Y	30/09/2006	5	5	10	N	NA	Y	Y	Y	Y	N	5/10/2006	24/10/2006	28/10/2006	5	24	29	N	NA	NA	NA	NA	NA	I do not know	3	3	2	1	28/10/2006	2
573	12/07/2006	R	15	M	2	6	4	N	16/05/2006	5	2	120	N	NA	Y	Y	N	Y	Y	16/06/2006	08/07/2006	12/07/2006	30	27	57	Y	M	NM	NM	NM	NM	Cold air	1	1	2	2	12/07/2006	2
574	26/11/2006	R	30	M	1	5	3	Y	15/11/2006	2	2	120	Y	N	Y	N	Y	N	Y	25/11/2006	26/11/2006	26/11/2006	10	2	12	Y	M	NM	NM	NM	NM	Cold air	1	1	1	1	26/11/2006	2
575	15/12/2006	U	25	S	2	6	6	Y	22/11/2006	5	2	15	Y	N	N	Y	Y	N	Y	12/12/2006	13/12/2006	15/12/2006	20	4	24	N	NA	NA	NA	NA	NA	I do not know	1	1	1	1	15/12/2006	2
576	30/12/2006	R	60	M	1	5	5	Y	26/12/2006	5	5	180	Y	N	Y	N	N	Y	Y	28/12/2006	29/12/2006	30/12/2006	2	3	5	Y	M	NM	NM	NM	NM	I do not know	1	1	1	1	30/12/2006	2
577	5/13/2006	R	28	M	2	5	5	Y	23/12/2006	5	5	120	Y	Y	Y	N	Y	N	Y	1/13/2006	2/13/2006	5/13/2006	8	5	13	N	NA	NA	NA	NA	NA	I do not know	2	3	1	2	5/13/2006	2
578	3/02/2007	R	55	M	1	5	5	Y	01/11/2006	2	5	180	Y	N	N	N	Y	N	Y	27/01/2007	28/01/2007	3/02/2007	91	7	98	N	NA	NA	NA	NA	NA	I do not know	3	3	2	2	3/02/2007	2
579	11/02/2007	U	28	M	6	5	1	Y	19/08/2005	5	2	10	N	NA	Y	Y	N	Y	Y	15/09/2005	08/02/2007	11/02/2007	26	517	543	Y	M	NM	NM	M	M	Cold air	1	1	1	2	11/02/2007	3
580	23/05/2006	R	15	S	2	3	5	Y	28/04/2006	5	2	30	N	NA	Y	N	Y	N	Y	01/05/2006	23/05/2006	23/05/2006	3	23	26	Y	M	NM	M	NM	NM	I do not know	1	1	1	2	23/05/2006	2
581	11/07/2006	R	46	M	1	5	5	Y	19/06/2006	5	5	60	Y	N	Y	Y	Y	Y	Y	22/06/2006	09/07/2006	11/07/2006	3	20	23	Y	M	NM	NM	NM	NM	Work load	1	1	2	2	11/07/2006	2
582	9/08/2006	U	24	M	1	3	6	Y	17/07/2006	2	5	10	Y	N	Y	Y	Y	N	N	28/07/2006	07/08/2006	9/08/2006	11	12	23	N	NA	NA	NA	NA	NA	Michi	1	1	2	2	9/08/2006	2
583	18/10/2006	R	20	S	6	3	7	Y	13/10/2006	5	5	30	N	NA	Y	Y	N	Y	Y	16/10/2006	17/10/2006	18/10/2006	3	3	6	Y	M	NM	NM	NM	M	Cold air	1	1	2	1	18/10/2006	2
584	26/10/2006	R	30	M	1	5	5	Y	18/10/2006	5	2	60	Y	N	Y	Y	N	N	N	23/10/2006	24/10/2006	26/10/2006	5	4	9	N	NA	NA	NA	NA	NA	Work load	1	1	2	1	26/10/2006	2
585	11/11/2006	R	53	M	7	5	5	Y	13/10/2006	5	5	30	Y	N	N	N	Y	N	N	07/11/2006	10/11/2006	11/11/2006	24	5	29	Y	NM	M	M	NM	M	I do not know	1	1	1	1	11/11/2006	2
586	21/12/2006	R	50	D	1	2	5	Y	26/11/2006	5	2	30	Y	N	Y	N	Y	Y	Y	19/12/2006	20/12/2006	21/12/2006	23	3	26	N	NA	NA	NA	NA	NA	I do not know	1	1	2	1	21/12/2006	2
587	24/12/2006	R	40	M	7	2	6	Y	02/02/2006	2	3	20	Y	N	N	Y	N	N	Y	21/12/2006	22/12/2006	24/12/2006	319	4	323	Y	M	NM	NM	NM	NM	I do not know	1	3	2	2	24/12/2006	1
588	23/1/2007	R	55	M	1	2	5	Y	17/01/2007	5	4	60	N	NA	Y	N	N	N	Y	22/01/2007	22/1/2007	23/1/2007	5	2	7	Y	M	NM	NM	NM	NM	I do not know	1	1	1	2	23/1/2007	2
589	30/02/2006	R	48	M	7	5	5	Y	22/08/2005	5	5	30	Y	N	Y	Y	Y	Y	Y	23/09/2005	30/02/2006	30/02/2006	31	163	194	Y	M	NM	M	NM	NM	Cold air	1	1	2	1	30/02/2006	2
590	02/03/2006	R	38	M	4	5	5	Y	16/01/2006	5	2	120	N	NA	Y	N	Y	N	Y	23/01/2006	01/03/2006	02/03/2006	7	40	47	Y	M	NM	NM	NM	M	TB patient	1	1	2	2	02/03/2006	2
591	14/03/2006	U	45	M	2	5	5	N	05/13/2006	5	2	10	N	NA	N	N	Y	N	Y	14/01/2006	13/03/2006	14/03/2006	14	61	75	Y	M	NM	NM	NM	M	Cold air	1	1	2	2	14/03/2006	2
592	12/04/2006	R	23	S	4	6	4	Y	04/04/2006	5	2	120	Y	N	N	Y	Y	Y	N	11/04/2006	11/04/2006	12/04/2006	7	2	9	Y	M	M	M	NM	M	Bacteria	1	1	2	1	12/04/2006	2
593	06/05/2006	U	20	S	1	6	6	Y	20/03/2006	5	2	40	Y	Y	N	N	Y	Y	Y	27/03/2006	05/05/2006	06/05/2006	7	40	47	Y	M	NM	NM	M	M	Cold air	1	1	2	2	06/05/2006	2
594	29/05/2006	R	35	S	7	5	5	Y	29/02/2006	5	2	60	Y	N	Y	N	Y	Y	Y	5/03/2006	27/05/2006	29/05/2006	6	85	91	N	NA	NA	NA	NA	NA	I do not know	3	3	2	2	29/05/2006	2
595	11/06/2006	R	26	M	3	5	5	Y	16/12/2005	5	2	20	Y	N	Y	Y	Y	N	N	23/12/2005	10/06/2006	11/06/2006	7	174	181	Y	M	NM	NM	NM	NM	I do not know	1	1	2	1	11/06/2006	2
596	07/07/2006	U	28	D	1	6	6	Y	01/01/2006	4	2	30	Y	Y	Y	Y	Y	Y	Y	19/5/2006	6/07/2006	07/07/2006	138	49	187	N	NA	NA	NA	NA	NA	Cold air	3	3	2	1	07/07/2006	1
597	08/6/2006	U	20	S	4	6	8	Y	24/05/2006	1	5	10	N	NA	Y	N	Y	Y	Y	07/6/2006	07/6/2006	08/6/2006	13	2	15	Y	M	NM	M	NM	NM	Cold air	1	1	2	1	08/6/2006	2
598	27/09/2006	R	31	M	1	5	5	Y	8/09/2005	5	2	10	N	NA	Y	Y	Y	Y	Y	22/09/2005	26/09/2006	27/09/2006	14	371	385	Y	M	NM	M	NM	NM	Cold air	1	1	2	2	27/09/2006	2
599	11/10/2006	R	51	D	1	5	5	Y	01/08/2005	5	2	30	N	NA	Y	Y	Y	N	Y	01/09/2005	09/10/2006	11/10/2006	30	406	436	Y	NM	NM	M	M	NM	I do not know	1	1	1	2	11/10/2006	2
600	09/11/2006	R	54	W	1	5	5	Y	17/06/2006	5	2	120	Y	Y	Y	Y	N	Y	Y	01/07/2006	08/11/2006	09/11/2006	14	129	143	N	NA	NA	NA	NA	NA	I do not know	3	3	2	1	09/11/2006	2
601	11/04/2006	R	20	D	2	6	8	Y	15/09/2005	5	3	20	Y	Y	Y	Y	Y	Y	Y	16/10/2005	09/04/2006	11/04/2006	31	181	212	Y	M	NM	NM	NM	NM	I do not know	1	1	2	1	11/04/2006	2
602	25/04/2006	U	30	M	1	5	5	Y	12/02/2005	1	4	15	Y	N	Y	Y	Y	Y	Y	16/03/2005	22/04/2006	25/04/2006	34	405	439	N	NA	NA	NA	NA	NA	Cold air	3	3	2	2	25/04/2006	2
603	25/04/2006	U	45	M	1	1	5	Y	1/01/2005	5	2	30	Y	Y	Y	Y	Y	Y	Y	02/02/2005	23/04/2006	25/04/2006	31	449	480	N	NA	NA	NA	NA	NA	Work load	3	3	2	2	25/04/2006	2
604	03/06/2006	R	22	S	1	5	5	Y	21/01/2006	5	5	10	Y	Y	Y	Y	Y	Y	Y	05/02/2006	01/06/2006	03/06/2006	14	119	133	Y	M	NM	NM	NM	NM	Cold air	1	1	3	2	03/06/2006	2
605	19/06/2006	R	54	M	7	5	5	Y	23/05/2006	5	2	30	Y	N	Y	Y	Y	Y	Y	03/06/2006	18/06/2006	19/06/2006	10	17	27	Y	M	NM	NM	NM	NM	Work load	1	1	2	1	19/06/2006	2
606	21/06/2006	R	40	M	1	5	5	Y	03/06/2006	5	5	60	Y	Y	Y	Y	Y	Y	Y	08/06/2006	21/06/2006	21/06/2006	5	14	19	Y	M	NM	NM	NM	M	Work load	1	1	2	2	21/06/2006	2
607	11/07/2006	U	20	S	4	6	8	Y	15/06/2006	2	3	720	Y	Y	Y	Y	Y	Y	Y	27/06/2006	28/06/2006	11/07/2006	12	15	27	Y	M	NM	NM	NM	NM	Cold air	1	1	2	1	11/07/2006	2
608	15/07/2006	U	25	M	2	4	7	Y	13/04/2006	2	5	20	N	NA	Y	Y	Y	Y	Y	19/05/2006	13/07/2006	15/07/2006	36	57	93	Y	M	NM	NM	NM	M	Cold air	1	1	2	1	15/07/2006	2
609	1/08/2006	U	54	D	1	6	6	Y	30/04/2006	1	2	15	Y	Y	Y	Y	Y	Y	Y	15/06/2006	29/07/2006	1/08/2006	45	47	92	Y	M	NM	NM	NM	NM	Cold air	1	1	2	2	1/08/2006	2
610	01/08/2006	R	18	S	2	6	4	Y	14/07/2006	5	4	60	N	NA	Y	Y	Y	Y	Y	29/07/2006	30/07/2006	01/08/2006	15	3	18	Y	M	NM	NM	NM	NM	Cold air	1	1	2	2	01/08/2006	2
611	16/08/2006	R	54	M	1	3	5	Y	3/04/2006	1	4	60	Y	Y	Y	Y	Y	Y	Y	14/08/2006	15/08/2006	16/08/2006	131	3	134	N	NA	NA	NA	NA	NA	Cold air	3	3	2	2	16/08/2006	2
612	22/08/2006	R	25	S	2	6	8	Y	16/06/2006	5	2	30	Y	Y	Y	Y	Y	Y	Y	07/07/2006	21/08/2006	22/08/2006	21	46	67	Y	NM	M	NM	NM	NM	Cold air	1	1	1	1	22/08/2006	2
613	23/08/2006	R	24	M	2	6	6	Y	08/07/2006	1	5	60	Y	Y	Y	Y	Y	Y	Y	22/07/2006	16/08/2006	23/08/2006	14	32	46	Y	M	NM	NM	NM	NM	Cold air	1	1	2	1	23/08/2006	2
616	08/09/2006	R	43	M	1	5	5	Y	19/08/2006	5	4	60	Y	Y	Y	Y	Y	Y	N	05/09/2006	6/09/2006	08/09/2006	16	4	20	Y	M	NM	NM	NM	NM	Cold air	1	1	2	2	08/09/2006	2
614	28/08/2006	R	52	M	3	5	5	Y	12/04/2006	5	5	30	Y	N	Y	Y	N	Y	Y	13/05/2006	24/08/2006	28/08/2006	31	106	137	Y	M	NM	NM	NM	NM	Cold air	1	1	2	2	28/08/2006	2
615	04/09/2006	R	28	D	1	6	6	Y	01/01/2006	5	2	20	Y	N	Y	Y	Y	Y	Y	02/02/2006	03/09/2006	04/09/2006	31	213	244	N	NA	NA	NA	NA	NA	Cold air	3	3	1	1	04/09/2006	2
617	04/09/2006	R	38	D	1	6	6	Y	13/08/2006	5	4	30	Y	Y	Y	Y	Y	Y	Y	02/09/2006	03/09/2006	04/09/2006	19	3	22	Y	M	NM	M	M	NM	Work load	1	1	1	2	04/09/2006	2
618	06/10/2006	R	20	S	4	6	6	Y	11/09/2006	5	5	30	N	NA	Y	N	Y	N	Y	03/10/2006	04/10/2006	06/10/2006	22	4	26	Y	M	NM	NM	NM	NM	Bacteria	1	1	1	2	06/10/2006	2
619	10/10/2006	R	48	W	1	1	5	Y	24/09/2006	5	2	80	Y	Y	Y	Y	Y	Y	Y	03/10/2006	09/10/2006	10/10/2006	9	8	17	Y	M	NM	NM	NM	NM	Cold air	1	1	2	2	10/10/2006	2
620	25/11/2006	U	48	M	2	6	5	Y	10/01/2005	2	4	10	Y	N	Y	Y	Y	Y	Y	10/03/2005	23/11/2006	25/11/2006	60	621	681	Y	M	NM	M	NM	NM	Cold air	1	1	2	1	25/11/2006	1
621	26/10/2006	U	20	M	2	6	3	N	26/09/2006	5	4	10	N	NA	N	Y	Y	Y	Y	24/10/2006	25/10/2006	26/10/2006	28	3	31	Y	M	NM	NM	NM	NM	I do not know	1	1	2	2	26/10/2006	1
622	07/12/2006	U	25	M	6	5	1	Y	15/10/2006	5	2	10	Y	N	Y	Y	Y	Y	Y	29/10/2006	06/12/2006	07/12/2006	15	39	54	Y	M	NM	M	M	M	Bacteria	1	1	2	1	07/12/2006	2
623	15/02/2007	U	23	M	2	6	6	Y	01/11/2006	5	2	15	N	NA	Y	Y	Y	Y	Y	16/11/2006	14/02/2007	15/02/2007	15	95	110	Y	M	NM	NM	NM	NM	Work load	1	1	2	2	15/02/2007	1
624	29/02/2007	R	45	D	2	6	6	Y	2/02/2007	5	3	60	Y	Y	Y	Y	Y	Y	Y	27/02/2007	28/02/2007	29/02/2007	25	3	28	Y	M	NM	NM	NM	NM	Work load	1	1	2	2	29/02/2007	2
625	06/02/2006	U	31	M	3	5	5	Y	10/03/2005	2	5	10	Y	Y	Y	Y	Y	Y	Y	21/10/2005	30/01/2006	06/02/2006	221	111	332	Y	M	NM	NM	NM	NM	Cold air	1	1	1	1	06/02/2006	2
626	14/04/2006	U	18	M	3	6	4	Y	10/11/2005	4	4	10	N	NA	Y	Y	Y	N	Y	11/04/2006	12/04/2006	14/04/2006	156	4	160	Y	M	NM	NM	NM	NM	Cold air	1	1	2	2	14/04/2006	2
627	26/04/2006	U	25	S	4	6	8	Y	23/05/2004	2	5	20	N	NA	N	Y	N	N	Y	23/05/2005	24/04/2006	26/04/2006	365	339	704	Y	M	NM	NM	NM	NM	Cold air	1	1	2	2	26/04/2006	2
628	02/05/2006	R	42	M	1	5	5	Y	03/05/2005	5	4	30	N	NA	Y	Y	N	N	Y	03/06/2005	01/05/2006	02/05/2006	30	335	365	N	NA	NA	NA	NA	NA	I do not know	3	3	2	2	02/05/2006	2
629	13/06/2006	U	40	M	1	5	5	Y	02/01/2006	5	2	10	Y	Y	Y	Y	Y	Y	Y	10/01/2006	11/06/2006	13/06/2006	8	154	162	N	NA	NA	NA	NA	NA	I do not know	3	3	2	1	13/06/2006	2
630	14/06/2006	R	30	D	7	1	7	Y	18/11/2003	5	4	10	N	NA	Y	Y	Y	Y	Y	09/12/2003	12/06/2006	14/06/2006	21	921	942	N	NA	NA	NA	NA	NA	Cold air	2	3	2	2	14/06/2006	2
631	01/07/2006	R	51	M	7	5	5	Y	29/05/2006	5	2	10	Y	N	N	N	Y	Y	Y	01/06/2006	28/06/2006	01/07/2006	2	31	33	N	NA	NA	NA	NA	NA	I do not know	1	1	2	1	01/07/2006	2
632	11/07/2006	R	18	S	3	6	4	Y	02/04/2006	1	5	10	Y	Y	N	N	Y	Y	Y	07/04/2006	10/07/2006	11/07/2006	5	95	100	Y	M	NM	M	NM	M	I do not know	1	1	2	1	11/07/2006	2
633	28/07/2006	U	21	S	4	6	8	Y	06/07/2006	5	5	10	Y	Y	N	Y	Y	Y	Y	08/07/2006	26/07/2006	28/07/2006	2	21	23	Y	NM	NM	M	NM	M	I do not know	1	1	1	1	28/07/2006	2
634	21/09/2006	R	40	M	7	5	5	Y	27/08/2006	5	5	20	N	NA	Y	N	Y	Y	Y	15/09/2006	20/09/2006	21/09/2006	18	7	25	Y	M	M	NM	NM	NM	Cold air	1	1	2	2	21/09/2006	2
635	02/10/2006	R	48	M	7	5	5	Y	11/09/2006	5	2	20	Y	N	Y	Y	Y	N	Y	27/09/2006	30/09/2006	02/10/2006	16	6	22	N	NA	NA	NA	NA	NA	I do not know	1	1	2	1	02/10/2006	2
636	04/10/2006	R	30	D	1	3	5	Y	17/09/2005	5	1	30	Y	Y	N	Y	Y	Y	Y	2/10/2005	03/10/2006	04/10/2006	15	368	383	NH	NH	NH	NH	NH	NH	NH	NH	NH	2	1	04/10/2006	2
637	20/10/2006	R	50	W	1	5	5	Y	20/12/2004	4	2	120	Y	Y	Y	Y	Y	Y	Y	28/01/2005	19/10/2006	20/10/2006	43	628	671	Y	M	NM	NM	NM	NM	I do not know	3	3	1	2	20/10/2006	2
638	23/10/2006	R	26	S	6	6	4	Y	23/02/2006	5	2	90	Y	N	N	Y	Y	Y	Y	30/02/2006	22/10/2006	23/10/2006	7	234	241	Y	M	NM	NM	NM	NM	I do not know	1	1	1	1	23/10/2006	2
639	13/12/2006	R	70	M	1	5	5	Y	10/10/2006	5	5	60	Y	N	Y	Y	Y	N	Y	10/11/2006	10/12/2006	13/12/2006	30	34	64	Y	NM	NM	NM	NM	M	I do not know	1	1	2	2	13/12/2006	2
640	27/01/2007	U	33	M	1	5	5	Y	28/10/2006	3	5	20	Y	Y	Y	Y	Y	Y	Y	23/01/2007	24/01/2007	27/01/2007	90	5	95	N	NA	NA	NA	NA	NA	I do not know	1	1	2	1	27/01/2007	2
641	27/01/2007	R	50	M	7	5	5	Y	2/11/2005	2	2	30	Y	Y	Y	Y	Y	Y	Y	26/01/2006	26/01/2007	27/01/2007	89	367	456	Y	M	NM	NM	NM	NM	Work load	1	1	2	2	27/01/2007	2
642	13/02/2007	R	25	D	4	6	8	Y	16/01/2007	5	5	30	Y	Y	N	N	Y	Y	Y	20/01/2007	12/02/2007	13/02/2007	4	24	28	Y	M	NM	NM	NM	M	Cold air	1	1	2	2	13/02/2007	2
643	14/02/2007	R	40	M	1	5	5	Y	08/12/2006	5	2	10	Y	Y	Y	Y	Y	Y	Y	16/12/2006	13/02/2007	14/02/2007	8	64	72	Y	M	NM	NM	NM	NM	Cold air	1	1	2	1	14/02/2007	2
644	27/02/2007	U	28	M	1	6	6	Y	27/1/2007	5	3	10	Y	Y	Y	Y	Y	Y	Y	28/01/2007	25/02/2007	27/02/2007	1	30	31	Y	M	NM	M	NM	M	Cold air	1	1	1	1	27/02/2007	1
645	30/01/2006	R	28	S	1	4	5	N	5/04/2005	4	5	120	N	NA	N	Y	Y	Y	Y	30/01/2006	30/01/2006	30/01/2006	300	1	301	N	NA	NA	NA	NA	NA	I do not know	3	3	2	2	30/01/2006	2
646	03/7/2006	R	24	M	4	5	1	Y	10/06/2006	5	5	120	N	NA	N	Y	Y	Y	N	01/7/2006	01/7/2006	03/7/2006	21	3	24	Y	M	NM	NM	NM	NM	Bacteria	1	1	2	2	03/7/2006	2
647	10/7/2006	R	58	M	1	5	5	Y	16/06/2006	5	2	20	Y	Y	Y	Y	Y	Y	Y	08/7/2006	09/7/2006	10/7/2006	22	3	25	N	NA	NA	NA	NA	NA	I do not know	1	3	2	1	10/7/2006	2
648	16/07/2006	R	28	M	1	5	5	Y	19/10/2005	2	5	120	Y	N	Y	Y	Y	Y	Y	14/03/2006	8/07/2006	16/07/2006	150	123	273	N	NA	NA	NA	NA	NA	I do not know	3	3	2	2	16/07/2006	2
649	29/8/2006	R	28	M	3	4	7	Y	3/08/2006	5	5	60	N	NA	Y	Y	Y	Y	Y	28/8/2006	29/8/2006	29/8/2006	25	2	27	Y	M	NM	NM	NM	NM	I do not know	1	1	2	2	29/8/2006	2
650	21/9/2006	R	60	W	1	1	5	Y	1/09/2006	5	4	60	Y	N	Y	Y	Y	Y	Y	19/9/2006	21/9/2006	21/9/2006	18	3	21	NH	NH	NH	NH	NH	NH	NH	NH	NH	2	2	21/9/2006	2
651	07/12/2006	R	48	M	2	3	5	Y	30/9/2006	5	2	60	N	NA	N	Y	Y	Y	Y	09/11/2006	2/12/2006	07/12/2006	39	28	67	Y	M	NM	NM	NM	M	I do not know	1	1	1	1	07/12/2006	2
652	02/12/2006	R	41	M	1	1	5	Y	16/11/2006	5	2	150	N	NA	Y	N	Y	Y	Y	01/12/2006	01/12/2006	02/12/2006	15	2	17	Y	M	NM	NM	NM	M	I do not know	1	1	1	1	02/12/2006	2
653	28/12/2006	R	45	D	1	5	5	Y	30/08/2006	5	2	90	Y	Y	Y	Y	Y	N	Y	05/09/2006	28/12/2006	28/12/2006	5	114	119	N	NA	NA	NA	NA	NA	I do not know	3	3	2	2	28/12/2006	2
654	01/02/2006	R	30	M	1	3	6	Y	16/10/2005	5	2	10	Y	N	Y	Y	Y	Y	Y	02/11/2005	30/01/2006	01/02/2006	16	95	111	N	NA	NA	NA	NA	NA	I do not know	3	3	2	1	01/02/2006	1
655	20/02/2006	R	32	D	1	6	6	Y	12/01/2006	5	2	10	N	NA	Y	N	Y	Y	Y	19/1/2006	20/02/2006	20/02/2006	7	31	38	Y	M	NM	NM	NM	M	I do not know	1	1	1	1	20/02/2006	2
656	26/02/2006	R	38	M	2	1	5	Y	05/09/2005	5	5	10	Y	Y	Y	Y	Y	Y	Y	06/10/2005	23/02/2006	26/02/2006	31	146	177	Y	M	NM	NM	NM	NM	Cold air	1	1	2	1	26/02/2006	2
657	26/02/2006	R	72	M	1	5	5	Y	05/12/2005	5	4	10	Y	Y	N	Y	Y	Y	Y	12/12/2005	25/02/2006	26/02/2006	7	80	87	N	NA	NA	NA	NA	NA	I do not know	3	3	2	2	26/02/2006	2
658	4/03/2006	R	16	S	3	6	4	Y	21/01/2006	5	2	40	Y	N	Y	Y	Y	Y	Y	05/02/2006	03/03/2006	4/03/2006	14	30	44	Y	M	NM	NM	NM	NM	I do not know	1	1	2	2	4/03/2006	2
659	25/09/2006	R	45	M	1	5	5	Y	05/08/2006	5	5	10	Y	N	Y	Y	Y	Y	Y	15/08/2006	23/09/2006	25/09/2006	10	41	51	Y	M	NM	NM	M	NM	Cold air	1	1	2	1	25/09/2006	2
660	13/02/2006	R	28	M	3	5	5	Y	15/05/2005	5	5	30	Y	Y	Y	Y	Y	N	Y	18/05/2005	12/02/2006	13/02/2006	3	271	274	Y	M	M	NM	NM	M	Cold air	1	1	2	1	13/02/2006	2
661	10/11/2006	R	38	S	1	5	5	Y	12/10/2006	5	5	20	Y	Y	Y	Y	Y	Y	Y	03/11/2006	09/11/2006	10/11/2006	21	8	29	N	NA	NA	NA	NA	NA	I do not know	1	1	2	2	10/11/2006	2
662	19/11/2006	R	25	M	2	2	6	Y	12/10/2006	5	5	15	Y	Y	Y	Y	Y	Y	Y	17/11/2006	18/11/2006	19/11/2006	35	3	38	N	NA	NA	NA	NA	NA	Cold air	1	1	2	1	19/11/2006	2
663	15/11/2006	U	22	M	6	6	7	Y	10/10/2005	5	2	12	Y	Y	Y	Y	Y	Y	Y	13/10/2005	14/11/2006	15/11/2006	3	398	401	Y	M	NM	NM	NM	NM	Cold air	1	1	2	1	15/11/2006	2
664	15/01/2007	R	70	M	1	5	5	Y	15/01/2006	2	5	20	Y	Y	Y	Y	Y	Y	Y	15/03/2006	14/01/2007	15/01/2007	60	306	366	N	NA	NA	NA	NA	NA	I do not know	3	3	1	1	15/01/2007	2
665	14/02/2007	R	55	D	1	2	5	Y	23/01/2007	2	5	45	Y	N	Y	N	Y	N	Y	12/02/2007	13/02/2007	14/02/2007	19	3	22	N	NA	NA	NA	NA	NA	I do not know	1	3	1	1	14/02/2007	2
666	27/02/2006	R	60	W	1	5	5	Y	16/02/2005	5	5	30	Y	Y	Y	Y	Y	Y	Y	30/02/2005	25/02/2006	27/02/2006	14	363	377	Y	M	NM	NM	NM	NM	I do not know	3	3	2	2	27/02/2006	2
667	4/03/2006	R	30	D	1	2	5	Y	11/02/2006	5	5	60	Y	N	Y	Y	Y	Y	Y	18/02/2006	4/03/2006	4/03/2006	7	17	24	Y	M	NM	NM	NM	NM	Michi	1	1	2	1	4/03/2006	2
668	11/06/2006	R	26	M	2	5	5	Y	7/05/2006	1	2	30	Y	N	Y	Y	Y	Y	Y	14/05/2006	10/06/2006	11/06/2006	7	28	35	Y	M	NM	NM	NM	NM	Michi	1	1	2	1	11/06/2006	2
669	3/05/2006	U	21	S	3	2	6	Y	17/04/2006	5	2	10	Y	N	Y	N	Y	Y	Y	1/05/2006	3/05/2006	3/05/2006	14	3	17	Y	M	M	NM	NM	M	Cold air	1	1	2	1	3/05/2006	2
670	3/08/2006	R	40	M	1	2	5	Y	8/07/2006	1	4	30	Y	Y	N	Y	Y	Y	Y	1/08/2006	2/08/2006	3/08/2006	23	3	26	Y	M	NM	NM	NM	NM	Michi	1	1	2	2	3/08/2006	2
671	3/08/2006	U	30	M	1	2	5	Y	29/06/2006	5	5	25	Y	N	N	Y	Y	Y	Y	2/08/2006	3/08/2006	3/08/2006	33	2	35	Y	M	NM	NM	M	NM	Michi	1	1	2	1	3/08/2006	2
672	14/08/2006	U	38	D	1	6	9	Y	23/07/2006	2	5	30	Y	N	Y	Y	Y	Y	Y	13/08/2006	13/08/2006	14/08/2006	20	2	22	Y	M	NM	NM	NM	M	I do not know	1	1	2	2	14/08/2006	1
673	17/08/2006	U	35	M	7	6	6	Y	20/07/2006	2	4	10	N	NA	Y	Y	Y	Y	N	15/08/2006	16/08/2006	17/08/2006	25	3	28	Y	M	NM	NM	NM	NM	I do not know	1	1	2	2	17/08/2006	2
674	24/08/2006	R	19	M	1	5	5	Y	21/05/2006	5	3	30	Y	N	Y	Y	Y	Y	Y	28/05/2006	23/08/2006	24/08/2006	7	87	94	N	NA	NA	NA	NA	NA	I do not know	1	1	2	1	24/08/2006	2
675	14/08/2006	R	45	M	2	5	5	Y	21/07/2006	5	5	30	N	NA	N	N	Y	Y	N	29/07/2006	13/08/2006	14/08/2006	8	16	24	Y	M	M	NM	NM	NM	Michi	1	1	2	2	14/08/2006	2
676	10/10/2006	R	22	M	1	5	5	Y	30/05/2006	2	2	120	Y	N	Y	Y	Y	N	Y	15/06/2006	10/10/2006	10/10/2006	15	116	131	N	NA	NA	NA	NA	NA	Michi	3	3	1	2	10/10/2006	2
677	15/11/2006	U	28	M	3	3	5	Y	17/10/2006	1	5	30	Y	N	Y	Y	Y	Y	Y	11/11/2006	13/11/2006	15/11/2006	24	5	29	N	NA	NA	NA	NA	NA	I do not know	1	1	2	1	15/11/2006	2
678	17/12/2006	U	50	M	1	5	5	Y	20/11/2006	5	2	30	Y	N	Y	Y	Y	Y	Y	16/12/2006	16/12/2006	17/12/2006	26	2	28	Y	M	M	NM	NM	NM	I do not know	1	1	2	1	17/12/2006	2
679	27/01/2006	U	30	S	6	5	1	Y	11/01/2006	5	2	60	Y	Y	Y	Y	N	Y	Y	26/01/2006	26/01/2006	27/01/2006	15	2	17	Y	M	NM	NM	NM	NM	I do not know	1	1	2	1	27/01/2006	2
680	21/02/2006	R	17	S	2	2	5	Y	13/11/2005	2	2	30	N	NA	Y	Y	Y	Y	N	20/02/2006	21/02/2006	21/02/2006	102	2	104	N	NA	NA	NA	NA	NA	Cold air	1	1	2	1	21/02/2006	2
681	18/03/2006	R	60	M	1	5	5	Y	15/08/2005	2	5	210	Y	N	Y	Y	Y	Y	Y	15/09/2005	17/03/2006	18/03/2006	30	189	219	Y	M	NM	NM	NM	NM	Michi	3	3	1	1	18/03/2006	2
682	18/03/2006	R	19	S	5	6	4	Y	01/05/2005	2	2	30	Y	Y	Y	Y	N	Y	Y	17/03/2006	18/03/2006	18/03/2006	321	2	323	Y	M	NM	NM	NM	M	Michi	1	1	1	1	18/03/2006	2
683	10/04/2006	R	65	M	1	6	3	Y	30/02/2006	2	2	90	Y	N	Y	Y	Y	Y	Y	09/04/2006	10/04/2006	10/04/2006	39	2	41	N	NA	NA	NA	NA	NA	Michi	1	3	2	1	10/04/2006	2
684	03/05/2006	R	30	M	1	4	5	Y	10/05/2006	4	5	60	N	NA	Y	N	Y	Y	Y	30/05/2006	30/05/2006	03/05/2006	20	1	21	Y	M	NM	NM	NM	NM	Cold air	1	1	1	1	03/05/2006	2
685	4/06/2006	R	24	S	6	5	1	Y	15/03/2006	5	5	30	Y	N	Y	Y	N	N	Y	17/03/2006	3/06/2006	4/06/2006	2	78	80	Y	M	NM	M	M	M	Michi	1	1	2	2	4/06/2006	2
686	04/06/2006	R	25	S	7	5	5	Y	18/05/2006	5	5	90	Y	N	N	Y	Y	Y	Y	20/05/2006	2/06/2006	04/06/2006	2	15	17	Y	M	NM	M	NM	M	Cold air	1	1	1	2	04/06/2006	2
687	24/06/2006	R	30	M	1	5	5	Y	27/04/2006	5	2	30	Y	Y	Y	Y	Y	Y	Y	12/05/2006	20/06/2006	24/06/2006	15	43	58	Y	M	NM	NM	NM	NM	I do not know	1	1	1	1	24/06/2006	2
688	16/07/2006	U	27	S	2	6	6	Y	26/06/2006	2	3	10	N	NA	N	N	Y	N	N	13/07/2006	14/07/2006	16/07/2006	17	4	21	Y	M	NM	NM	NM	NM	Cold air	1	1	1	1	16/07/2006	2
689	1/07/2006	R	25	D	2	6	8	Y	5/06/2006	5	2	30	Y	N	Y	Y	Y	Y	Y	25/06/2006	30/06/2006	1/07/2006	20	7	27	Y	M	NM	NM	NM	NM	Cold air	1	1	2	2	1/07/2006	1
690	27/10/2006	R	28	M	1	6	3	Y	29/06/2006	2	2	120	N	NA	Y	Y	Y	Y	Y	26/10/2006	26/10/2006	27/10/2006	117	2	119	N	NA	NA	NA	NA	NA	I do not know	3	3	1	1	27/10/2006	2
691	12/11/2006	R	55	M	1	5	5	Y	26/9/2006	4	5	90	Y	N	Y	Y	Y	Y	Y	7/11/2006	9/11/2006	12/11/2006	41	6	47	Y	M	NM	NM	NM	NM	Cold air	1	1	1	2	12/11/2006	2
692	15/11/2006	R	20	S	1	6	8	Y	19/10/2006	2	2	120	Y	Y	Y	Y	Y	Y	Y	14/11/2006	15/11/2006	15/11/2006	25	2	27	Y	M	NM	NM	NM	NM	Cold air	1	1	2	1	15/11/2006	2
693	28/10/2006	R	26	S	3	5	5	Y	30/09/2006	5	5	90	Y	Y	Y	N	Y	Y	Y	24/10/2006	25/10/2006	28/10/2006	24	5	29	Y	M	NM	NM	NM	NM	Cold air	1	1	1	1	28/10/2006	2
694	28/11/2006	R	66	M	1	5	5	Y	10/09/2006	4	5	180	Y	N	Y	Y	Y	Y	Y	26/11/2006	27/11/2006	28/11/2006	76	3	79	Y	M	NM	NM	NM	M	Work load	3	3	2	2	28/11/2006	2
695	9/12/2006	R	60	M	1	5	5	Y	15/11/2006	5	5	30	Y	Y	Y	Y	Y	Y	Y	7/12/2006	8/12/2006	9/12/2006	22	3	25	Y	M	NM	NM	NM	NM	Cold air	1	1	2	1	9/12/2006	2
696	16/2/2007	R	20	S	2	6	4	Y	1/07/2006	5	2	120	N	NA	Y	Y	Y	Y	Y	16/7/2006	14/2/2007	16/2/2007	15	216	231	Y	M	NM	NM	NM	NM	Cold air	1	1	1	2	16/2/2007	2
697	18/2/2007	R	20	M	3	4	5	Y	21/12/2006	1	2	90	Y	N	Y	Y	N	N	Y	11/1/2007	17/2/2007	18/2/2007	25	38	63	Y	M	NM	NM	NM	NM	Cold air	1	1	1	1	18/2/2007	2
698	11/2/2007	U	18	S	5	6	8	Y	13/01/2007	5	2	30	N	NA	N	N	Y	Y	Y	15/1/2007	10/2/2007	11/2/2007	2	27	29	Y	M	NM	NM	NM	NM	Bacteria	1	1	1	2	11/2/2007	2
699	27/2/2007	R	25	S	2	6	8	Y	05/03/2005	2	2	60	Y	N	Y	Y	Y	N	Y	20/3/2005	26/2/2007	27/2/2007	15	708	723	Y	M	NM	NM	NM	M	I do not know	1	1	2	1	27/2/2007	2
700	18/11/2006	R	36	M	7	5	5	Y	12/08/2006	4	2	40	Y	N	Y	N	Y	Y	Y	14/09/2006	17/11/2006	18/11/2006	32	65	97	Y	M	NM	NM	NM	NM	I do not know	1	1	3	2	18/11/2006	2
701	28/11/2006	R	48	M	2	5	5	Y	1/08/2006	5	5	120	Y	N	Y	Y	Y	Y	Y	1/09/2006	27/11/2006	28/11/2006	30	88	118	Y	M	NM	NM	NM	NM	I do not know	1	1	2	1	28/11/2006	2
702	8/12/2006	U	45	M	6	5	1	Y	04/12/2006	5	2	20	N	NA	N	Y	N	Y	Y	5/12/2006	6/12/2006	8/12/2006	1	4	5	Y	M	M	NM	M	M	Michi	1	1	2	1	8/12/2006	2
703	07/01/2007	R	50	M	1	5	5	Y	13/07/2006	5	5	120	Y	N	Y	Y	Y	N	Y	13/08/2006	05/01/2007	07/01/2007	30	150	180	NH	NH	NH	NH	NH	NH	NH	NH	NH	2	1	07/01/2007	2
704	30/01/2007	R	60	M	1	5	5	Y	10/06/2006	2	5	90	N	NA	Y	Y	Y	Y	Y	21/07/2006	29/01/2007	30/01/2007	41	195	236	Y	M	NM	NM	NM	NM	I do not know	3	3	2	2	30/01/2007	2
705	05/02/2007	R	60	W	1	5	5	Y	10/03/2006	1	2	30	Y	Y	Y	Y	Y	Y	Y	10/05/2006	04/02/2007	05/02/2007	60	271	331	N	NA	NA	NA	NA	NA	I do not know	1	1	2	2	05/02/2007	2
706	20/02/2007	R	15	S	1	6	4	Y	28/11/2006	2	2	30	N	NA	N	N	N	N	Y	17/02/2007	19/02/2007	20/02/2007	84	4	88	N	NA	NA	NA	NA	NA	Michi	3	3	2	1	20/02/2007	2
				Marital status of the patient									Y= Yes	Y= Yes	Y= Yes	Y= Yes	Y= Yes	Y= Yes	Y= Yes							Y= Yes
		U= Urban											N= No	N= No	N= No	N= No	N= No	N= No	N= No							N= No
				M= Married	1= Unable to read and write	1= 1-200 Birr	1= Civil servant							NA= Not applicable												NH=had never heard about TB
		R= Rural		S= Single	2= ,Grade 1-4	2= 201-400 Birr	3= House wife	Y = yes																						M= Mentioned	M= Mentioned		1= Yes	1= Yes
				W= Widowed	3= Grade 5-8	3= 401-600 Birr	4= Student	N= No																			M= Mentioned	M= Mentioned	M= Mentioned	N= Not mentioned	N= Not mentioned		2=No	2=No	1=Yes			1= Positive
				D= Divorced	4= Grade 9-10	4= 601-800 Birr	5= Farmer																				N= Not mentioned	N= Not mentioned	N= Not mentioned	NA= Not applicable	NA= Not applicable		3= I do not know	3= I do not know	2=No			2= Negative
					5= Grade 11-12	5= Above 801Birr	6 =Daily labourer			1= Treated with home remedy	1=Health post																NA= Not applicable	NA= Not applicable	NA= Not applicable	NH=had never heard about TB	NH=had never heard about TB		NH=had never heard about TB	NH=had never heard about TB	3= I do not know	1= Sputum smear positive pulmonary TB		3 =Not undergone test
					6= Above grade 12	6 = Do not have regular monthly income	7= Merchant			2= Visited drug retaile outlets	2= health center																NH=had never heard about TB	NH=had never heard about TB	NH=had never heard about TB
					7= Golmasa		8= No Job			3= Visited traditional healers	3= Public hospital																									2= Sputum smear negative pulømonary TB
					8= others		9= others			4 Used holly water	4 and 5 private health facilities
										5= Visited modern health facilities
